# Supplementary material for: Revision of “Phyllobrotica” from Taiwan with description of Jolibrotica gen. n. (Coleoptera, Chrysomelidae, Galerucinae)
Source: Zookeys. 2015 Dec 17;(547):75–92. doi: 10.3897/zookeys.547.9381 (PMC4714334; doi:10.3897/zookeys.547.9381)
Supplement: XML Treatment for Jolibrotica [file zookeys.547.9381-treatment1.xml]

<!DOCTYPE tp:taxon-treatment
  PUBLIC "-//TaxonX//DTD Taxonomic Treatment Publishing DTD v0 20100105//EN" "tax-treatment-NSO.dtd">
<tp:taxon-treatment xmlns:tp="http://www.plazi.org/taxpub"><tp:treatment-meta><kwd-group><label>Taxon classification</label><kwd><named-content content-type="kingdom">Animalia</named-content></kwd><kwd><named-content content-type="order">Coleoptera</named-content></kwd><kwd><named-content content-type="family">Chrysomelidae</named-content></kwd></kwd-group><mixed-citation publication-type="journal"><person-group><name><surname>Lee</surname><given-names>Chi-Feng</given-names></name><name><surname>Bezděk</surname><given-names>Jan</given-names></name></person-group><article-title>Revision of “<italic><tp:taxon-name><tp:taxon-name-part taxon-name-part-type="genus">Phyllobrotica</tp:taxon-name-part></tp:taxon-name></italic>” from Taiwan with description of <italic><tp:taxon-name><tp:taxon-name-part taxon-name-part-type="genus">Jolibrotica</tp:taxon-name-part></tp:taxon-name></italic> gen. n. (<tp:taxon-name><tp:taxon-name-part taxon-name-part-type="order">Coleoptera</tp:taxon-name-part></tp:taxon-name>, <tp:taxon-name><tp:taxon-name-part taxon-name-part-type="family">Chrysomelidae</tp:taxon-name-part></tp:taxon-name>, <tp:taxon-name><tp:taxon-name-part taxon-name-part-type="subfamily">Galerucinae</tp:taxon-name-part></tp:taxon-name>)</article-title><source>Zookeys</source><day>17</day><month>12</month><year>2015</year><volume>2015</volume><issue>547</issue><fpage>75</fpage><lpage>92</lpage><pub-id pub-id-type="doi">10.3897/zookeys.547.9381</pub-id></mixed-citation></tp:treatment-meta><tp:nomenclature><tp:taxon-name>
                        <tp:taxon-name-part taxon-name-part-type="genus">Jolibrotica</tp:taxon-name-part>
                    <object-id xmlns:xlink="http://www.w3.org/1999/xlink" content-type="zoobank" xlink:type="simple">http://zoobank.org/A2B1F043-F232-49A4-A565-9556016BA172</object-id></tp:taxon-name><tp:taxon-status xmlns:xlink="http://www.w3.org/1999/xlink" xlink:type="simple">gen. n.</tp:taxon-status></tp:nomenclature><tp:treatment-sec sec-type="Type species"><title>Type species.</title><p><tp:taxon-name><tp:taxon-name-part taxon-name-part-type="genus">Luperus</tp:taxon-name-part> (<tp:taxon-name-part taxon-name-part-type="subgenus">Luperus</tp:taxon-name-part>) <tp:taxon-name-part taxon-name-part-type="species">sauteri</tp:taxon-name-part></tp:taxon-name> Chûjô, 1935</p></tp:treatment-sec><tp:treatment-sec sec-type="Description"><title>Description.</title><p>Coloration: dorsum lustrous, black or metallic blue-green. Antennae black. Legs metallic,black, or brown. Ventral side metallic or black. Body length 3.2–4.3 mm.</p><p>Head. Labrum trapezoidal, transverse, with four pores in transverse row bearing pale seta, anterior margin straight. Anterior part of head very short, almost impunctate and glabrous, several setae on anterior margin of clypeus and along lateral margins of nasal keel. Nasal keel narrow, sharp. Interantennal space very narrow, cca 0.5 as wide as transverse diameter of antennal insertion. Frontal tubercles transverse, subtriangular, slightly elevated, lustrous, glabrous, impunctate, anterior tips not separated by nasal keel. Vertex with distinct shallow impression in middle just behind frontal tubercles, with several larger punctures at each side just behind frontal tubercles bearing very long pale setae, rest of vertex impunctate or with indistinct fine punctuation and glabrous. Antennae slender, 0.80–1.00 as long as body, all antennomeres dull, covered with dense setae, antennomere II as long as wide, antennomere III three times as long as antennomere II, antennomeres III-VII ca 2.8–3.0 as long as wide.</p><p>Pronotum 1.30–1.60 times as broad as long, widest in anterior quarter, parallel anteriorly, convergent posteriorly, anterior margin straight, posterior margin rounded. Disc covered with fine punctures. Posterior half of disc with wide shallow transvese impression. Anterior margin unbordered in middle, laterally with indistinct fine border, lateral and posterior margins bordered. Anterior and posterior margins with dense short setae, lateral margins with sparse setae. Anterior angles moderately <!--PageBreak-->swollen, recangular, posterior angles obtuseangulate, all angles with setigerous pore bearing long pale seta.</p><p>Scutellum subtriangular, impunctate, glabrous, with rounded apex.</p><p>Elytra ca 1.90–2.10 times as long as wide, almost glabrous (with almost indistinct very scarse short pale setae on humeri, lateral margins and apical slopes), widest at apical quarter, densely covered with fine small confused punctures. Humeral calli well developed. Epipleura extremely narrow, visible only in anterior third of elytra, towards apex more or less only indicated. Macropterous.</p><p>Ventral surface lustrous, sparsely covered with fine punctures and pale setae. Anterior coxal cavities opened posteriorly. Prosternal process not visible between procoxae. Abdomen simple, posterior margin of last ventrite with two short incisions, surface behind posterior margin subtriangularly impressed.</p><p>Legs slender. All tibiae with fine apical spine in both sexes. Protarsomeres I slender, ca 0.75 times as long as II and III combined. Metatarsomeres I slender, ca as long as II and III combined. Claws appendiculate.</p><p>Penis (Figs <xref ref-type="fig" rid="F2">9</xref>, <xref ref-type="fig" rid="F2">10</xref>, <xref ref-type="fig" rid="F5">25</xref>, <xref ref-type="fig" rid="F5">26</xref>) extremely elongate, without lateral processes, weakly curved at lateral view; internal sac with at least one elongate sclerite.</p><p>Females. Antennae distinctly more slender than in males. Protarsomeres I same as in males. Posterior margin of last ventrite entire. Gonocoxae (Figs <xref ref-type="fig" rid="F2">11</xref>, <xref ref-type="fig" rid="F5">27</xref>) slender, well separated from each other, narrowly connected at middle; each gonocoxa with seven setae from apical 1/6 to apex. Ventrite VIII (Figs <xref ref-type="fig" rid="F2">12</xref>, <xref ref-type="fig" rid="F5">26</xref>) well sclerotized; apical margin widely rounded, with dense setae along outer margin. Spermatheca very characteristic, spermathecal receptaculum (Fig, 13, 29) extremely swollen; pump extremely slender and curved; sclerotized spermathecal duct short and wide, hardly separated from receptaculum.</p></tp:treatment-sec><tp:treatment-sec sec-type="Diagnosis"><title>Diagnosis.</title><p><italic><tp:taxon-name><tp:taxon-name-part taxon-name-part-type="genus">Jolibrotica</tp:taxon-name-part></tp:taxon-name></italic> gen. n. can be differentiated from <italic><tp:taxon-name><tp:taxon-name-part taxon-name-part-type="genus">Phyllobrotica</tp:taxon-name-part></tp:taxon-name></italic> as follows: body black or metallic; interantennal space very narrow, cca 0.5 as wide as transverse diameter of antennal insertion; vertex with several larger punctures at each side just behind frontal tubercles bearing very long pale setae; antennae 0.80–1.00 as long as body; antennomere II as long as wide, antennomere III three times as long as II; male abdominal ventrites not modified; all tibiae with fine apical spine in both sexes; body length 3.2–4.3 mm. Same characters in <italic><tp:taxon-name><tp:taxon-name-part taxon-name-part-type="genus">Phyllobrotica</tp:taxon-name-part></tp:taxon-name></italic>: body coloration always partly orange; interantennal space wider, ca as wide as transverse diameter of antennal insertion; vertex completely glabrous except one setigerous pore behind each eye; antennae distinctly shorter than body; antennomere II ca twice as long as wide, antennomere III 1.5 times as long as II; male abdominal ventrites strongly modified; all tibiae in both sexes without apical spines; body length more than 5.0 mm.</p><p>Based on <xref ref-type="bibr" rid="B17">Wilcox (1973)</xref> and <xref ref-type="bibr" rid="B14">Seeno and Wilcox (1982)</xref>, the section Phyllobroticites includes the following Asiatic genera: <italic><tp:taxon-name><tp:taxon-name-part taxon-name-part-type="genus">Euliroetis</tp:taxon-name-part></tp:taxon-name></italic> Ogloblin, 1936; <italic><tp:taxon-name><tp:taxon-name-part taxon-name-part-type="genus">Japonitata</tp:taxon-name-part></tp:taxon-name></italic> Strand, 1935; <italic><tp:taxon-name><tp:taxon-name-part taxon-name-part-type="genus">Hoplasoma</tp:taxon-name-part></tp:taxon-name></italic> Jacoby, 1884 (= <italic><tp:taxon-name><tp:taxon-name-part taxon-name-part-type="genus">Haplomela</tp:taxon-name-part></tp:taxon-name></italic> Chen, 1942); <italic><tp:taxon-name><tp:taxon-name-part taxon-name-part-type="genus">Hemygascelis</tp:taxon-name-part></tp:taxon-name></italic> Jacoby, 1896; <italic><tp:taxon-name><tp:taxon-name-part taxon-name-part-type="genus">Konbirella</tp:taxon-name-part></tp:taxon-name></italic> Duvivier, 1892; <italic><tp:taxon-name><tp:taxon-name-part taxon-name-part-type="genus">Mimastra</tp:taxon-name-part></tp:taxon-name></italic> Baly, 1865 (? = <italic><tp:taxon-name><tp:taxon-name-part taxon-name-part-type="genus">Neoatysa</tp:taxon-name-part></tp:taxon-name></italic> Abdullah &amp; Qureshi, 1968); <italic><tp:taxon-name><tp:taxon-name-part taxon-name-part-type="genus">Trichomimastra</tp:taxon-name-part></tp:taxon-name></italic> Weise, 1922; <italic><tp:taxon-name><tp:taxon-name-part taxon-name-part-type="genus">Haplosomoides</tp:taxon-name-part></tp:taxon-name></italic> Duvivier, 1890; <italic><tp:taxon-name><tp:taxon-name-part taxon-name-part-type="genus">Sosibiella</tp:taxon-name-part></tp:taxon-name></italic> Jacoby, 1896. All these genera (except <italic><tp:taxon-name><tp:taxon-name-part taxon-name-part-type="genus">Konbirella</tp:taxon-name-part></tp:taxon-name></italic>) can be easily distinguished from <italic><tp:taxon-name><tp:taxon-name-part taxon-name-part-type="genus">Jolibrotica</tp:taxon-name-part></tp:taxon-name></italic> <!--PageBreak-->gen. n. by tibiae lacking apical spines. Additional distinguishing characters can be described as follows: <italic><tp:taxon-name><tp:taxon-name-part taxon-name-part-type="genus">Euliroetis</tp:taxon-name-part></tp:taxon-name></italic> has the male abdomen strongly modified and penis bifurcate (abdomen not modified in male and penis extremely elongate, not bifurcate in <italic><tp:taxon-name><tp:taxon-name-part taxon-name-part-type="genus">Jolibrotica</tp:taxon-name-part></tp:taxon-name></italic> gen. n.), <italic><tp:taxon-name><tp:taxon-name-part taxon-name-part-type="genus">Japonitata</tp:taxon-name-part></tp:taxon-name></italic> has elytra bearing distinct carinae and impressions (elytra even in <italic><tp:taxon-name><tp:taxon-name-part taxon-name-part-type="genus">Jolibrotica</tp:taxon-name-part></tp:taxon-name></italic> gen. n.), <italic><tp:taxon-name><tp:taxon-name-part taxon-name-part-type="genus">Hoplasoma</tp:taxon-name-part></tp:taxon-name></italic> has bifurcate claws (claws appendiculate in <italic><tp:taxon-name><tp:taxon-name-part taxon-name-part-type="genus">Jolibrotica</tp:taxon-name-part></tp:taxon-name></italic> gen. n.), <italic><tp:taxon-name><tp:taxon-name-part taxon-name-part-type="genus">Hemygascelis</tp:taxon-name-part></tp:taxon-name></italic> has the male abdomen strongly modified and pronotum much longer than wide (abdomen simple and pronotum transverse in <italic><tp:taxon-name><tp:taxon-name-part taxon-name-part-type="genus">Jolibrotica</tp:taxon-name-part></tp:taxon-name></italic> gen. n.), <italic><tp:taxon-name><tp:taxon-name-part taxon-name-part-type="genus">Mimastra</tp:taxon-name-part></tp:taxon-name></italic> has epipleurae that are wide in the basal quarter, than suddenly narrowed and visible towards apex (epipleurae extremely narrow, visible only in anterior third of elytra in <italic><tp:taxon-name><tp:taxon-name-part taxon-name-part-type="genus">Jolibrotica</tp:taxon-name-part></tp:taxon-name></italic> gen. n.), <italic><tp:taxon-name><tp:taxon-name-part taxon-name-part-type="genus">Trichomimastra</tp:taxon-name-part></tp:taxon-name></italic> has the elytra densely pubescent (almost glabrous in <italic><tp:taxon-name><tp:taxon-name-part taxon-name-part-type="genus">Jolibrotica</tp:taxon-name-part></tp:taxon-name></italic> gen. n.), <italic><tp:taxon-name><tp:taxon-name-part taxon-name-part-type="genus">Haplosomoides</tp:taxon-name-part></tp:taxon-name></italic> is larger and the body is completely or predominantly yellow (body smaller and completely black or metallic in <italic><tp:taxon-name><tp:taxon-name-part taxon-name-part-type="genus">Jolibrotica</tp:taxon-name-part></tp:taxon-name></italic> gen. n.), and, finally, <italic><tp:taxon-name><tp:taxon-name-part taxon-name-part-type="genus">Sosibiella</tp:taxon-name-part></tp:taxon-name></italic> has wide epipleurae. <italic><tp:taxon-name><tp:taxon-name-part taxon-name-part-type="genus">Konbirella</tp:taxon-name-part></tp:taxon-name></italic> and <italic><tp:taxon-name><tp:taxon-name-part taxon-name-part-type="genus">Jolibrotica</tp:taxon-name-part></tp:taxon-name></italic> gen. n. apparently are the only genera in Phyllobroticites with apical spurs on all tibiae. <italic><tp:taxon-name><tp:taxon-name-part taxon-name-part-type="genus">Konbirella</tp:taxon-name-part></tp:taxon-name></italic> differs by possessing antennae that are 1.3 times longer than the body and the pronotum is longer than wide (antennae shorter, 0.80–1.00 as long as body and pronotum transverse in <italic><tp:taxon-name><tp:taxon-name-part taxon-name-part-type="genus">Jolibrotica</tp:taxon-name-part></tp:taxon-name></italic> gen. n.).</p><p>Recently, three additional genera were described and probably belong to Phyllobroticites although it is not specified in the description. From <italic><tp:taxon-name><tp:taxon-name-part taxon-name-part-type="genus">Jolibrotica</tp:taxon-name-part></tp:taxon-name></italic> gen. n. they can be separated as follows: <italic><tp:taxon-name><tp:taxon-name-part taxon-name-part-type="genus">Pubibrotica</tp:taxon-name-part></tp:taxon-name></italic> Medvedev, 2002 has tibiae lacking apical spines and elytra densely pubescent; <italic><tp:taxon-name><tp:taxon-name-part taxon-name-part-type="genus">Mimastrosoma</tp:taxon-name-part></tp:taxon-name></italic> Medvedev, 2004 is much larger, predominantly pale and the aedeagus is bifurcate; <italic><tp:taxon-name><tp:taxon-name-part taxon-name-part-type="genus">Hirtomimastra</tp:taxon-name-part></tp:taxon-name></italic> Medvedev, 2009 has elongate metatarsus I, body pale and elytra densely pubescent.</p></tp:treatment-sec><tp:treatment-sec sec-type="Distribution"><title>Distribution.</title><p>Taiwan, China: Guanxi.</p></tp:treatment-sec><tp:treatment-sec sec-type="Etymology"><title>Etymology.</title><p>Composed from Jolivet and <italic><tp:taxon-name><tp:taxon-name-part taxon-name-part-type="genus">Phyllobrotica</tp:taxon-name-part></tp:taxon-name></italic> to honor Pierre Jolivet, who promoted leaf beetle research more than any other person in recent history.</p></tp:treatment-sec><tp:treatment-sec><!--Section generated to contain objects referenced in tp:taxon-treatment.--><fig id="F2" position="float" orientation="portrait"><label>Figures 7–13.</label><caption><p><italic><tp:taxon-name><tp:taxon-name-part taxon-name-part-type="genus">Jolibrotica</tp:taxon-name-part> <tp:taxon-name-part taxon-name-part-type="species">sauteri</tp:taxon-name-part></tp:taxon-name></italic>. <bold>7</bold> Antenna male <bold>8</bold> Antenna, female <bold>9</bold> Penis, dorsal view <bold>10</bold> Penis, lateral view <bold>11</bold> Gonocoxae <bold>12</bold> Ventrite VIII <bold>13</bold> Spermatheca.</p></caption><graphic xmlns:xlink="http://www.w3.org/1999/xlink" xlink:href="zookeys-547-075-g002.jpg" position="float" orientation="portrait" xlink:type="simple" id="oo_70139.jpg"/></fig><fig id="F5" position="float" orientation="portrait"><label>Figures 23–29.</label><caption><p><italic><tp:taxon-name><tp:taxon-name-part taxon-name-part-type="genus">Jolibrotica</tp:taxon-name-part> <tp:taxon-name-part taxon-name-part-type="species">chujoi</tp:taxon-name-part></tp:taxon-name></italic>. <bold>23</bold> Antenna male <bold>24</bold> Antenna, female <bold>25</bold> Penis, dorsal view <bold>26</bold> Penis, lateral view <bold>27</bold> Gonocoxae <bold>28</bold> Ventrite VIII <bold>29</bold> Spermatheca.</p></caption><graphic xmlns:xlink="http://www.w3.org/1999/xlink" xlink:href="zookeys-547-075-g005.jpg" position="float" orientation="portrait" xlink:type="simple" id="oo_70142.jpg"/></fig></tp:treatment-sec><ref-list><ref id="B17"><mixed-citation xmlns:xlink="http://www.w3.org/1999/xlink" xlink:type="simple"><person-group><name name-style="western"><surname>Wilcox</surname><given-names>JA</given-names></name></person-group> (<year>1973</year>) <article-title><tp:taxon-name><tp:taxon-name-part taxon-name-part-type="family">Chrysomelidae</tp:taxon-name-part></tp:taxon-name>: <tp:taxon-name><tp:taxon-name-part taxon-name-part-type="subfamily">Galerucinae</tp:taxon-name-part></tp:taxon-name> (<tp:taxon-name><tp:taxon-name-part taxon-name-part-type="tribe">Luperini</tp:taxon-name-part></tp:taxon-name>: <tp:taxon-name><tp:taxon-name-part taxon-name-part-type="above-genus">Luperina</tp:taxon-name-part></tp:taxon-name>).</article-title> In: <person-group><name name-style="western"><surname>Wilcox</surname><given-names>JA</given-names></name></person-group> (<role>Ed.</role>) <source>Coleopterorum Catalogus Supplementa</source>. <volume>Pars 78</volume>(<issue>3</issue>). <publisher-name>W. Junk</publisher-name>, <publisher-loc>’s Gravenhage</publisher-loc>, <fpage>433</fpage>–<lpage>664</lpage>.</mixed-citation></ref><ref id="B14"><mixed-citation xmlns:xlink="http://www.w3.org/1999/xlink" xlink:type="simple"><person-group><name name-style="western"><surname>Seeno</surname><given-names>TN</given-names></name><name name-style="western"><surname>Wilcox</surname><given-names>JA</given-names></name></person-group> (<year>1982</year>) <article-title>Leaf beetle genera (<tp:taxon-name><tp:taxon-name-part taxon-name-part-type="order">Coleoptera</tp:taxon-name-part></tp:taxon-name>, <tp:taxon-name><tp:taxon-name-part taxon-name-part-type="family">Chrysomelidae</tp:taxon-name-part></tp:taxon-name>).</article-title> <source>Entomography</source> <volume>1</volume>: <fpage>1</fpage>–<lpage>221</lpage>. </mixed-citation></ref></ref-list></tp:taxon-treatment>
