# Supplementary material for: Revision of “Phyllobrotica” from Taiwan with description of Jolibrotica gen. n. (Coleoptera, Chrysomelidae, Galerucinae)
Source: Zookeys. 2015 Dec 17;(547):75–92. doi: 10.3897/zookeys.547.9381 (PMC4714334; doi:10.3897/zookeys.547.9381)
Supplement: XML Treatment for Jolibrotica sauteri [file zookeys.547.9381-treatment2.xml]

<!DOCTYPE tp:taxon-treatment
  PUBLIC "-//TaxonX//DTD Taxonomic Treatment Publishing DTD v0 20100105//EN" "tax-treatment-NSO.dtd">
<tp:taxon-treatment xmlns:tp="http://www.plazi.org/taxpub"><tp:treatment-meta><kwd-group><label>Taxon classification</label><kwd><named-content content-type="kingdom">Animalia</named-content></kwd><kwd><named-content content-type="order">Coleoptera</named-content></kwd><kwd><named-content content-type="family">Chrysomelidae</named-content></kwd></kwd-group><mixed-citation publication-type="journal"><person-group><name><surname>Lee</surname><given-names>Chi-Feng</given-names></name><name><surname>Bezděk</surname><given-names>Jan</given-names></name></person-group><article-title>Revision of “<italic><tp:taxon-name><tp:taxon-name-part taxon-name-part-type="genus">Phyllobrotica</tp:taxon-name-part></tp:taxon-name></italic>” from Taiwan with description of <italic><tp:taxon-name><tp:taxon-name-part taxon-name-part-type="genus">Jolibrotica</tp:taxon-name-part></tp:taxon-name></italic> gen. n. (<tp:taxon-name><tp:taxon-name-part taxon-name-part-type="order">Coleoptera</tp:taxon-name-part></tp:taxon-name>, <tp:taxon-name><tp:taxon-name-part taxon-name-part-type="family">Chrysomelidae</tp:taxon-name-part></tp:taxon-name>, <tp:taxon-name><tp:taxon-name-part taxon-name-part-type="subfamily">Galerucinae</tp:taxon-name-part></tp:taxon-name>)</article-title><source>Zookeys</source><day>17</day><month>12</month><year>2015</year><volume>2015</volume><issue>547</issue><fpage>75</fpage><lpage>92</lpage><pub-id pub-id-type="doi">10.3897/zookeys.547.9381</pub-id></mixed-citation></tp:treatment-meta><tp:nomenclature><tp:taxon-name>
                        <tp:taxon-name-part taxon-name-part-type="genus">Jolibrotica</tp:taxon-name-part>
                        <tp:taxon-name-part taxon-name-part-type="species">sauteri</tp:taxon-name-part>
                    </tp:taxon-name><tp:taxon-authority>(Chûjô, 1935)</tp:taxon-authority><tp:taxon-status xmlns:xlink="http://www.w3.org/1999/xlink" xlink:type="simple">comb. n.</tp:taxon-status><tp:nomenclature-citation-list><tp:nomenclature-citation><tp:taxon-name><tp:taxon-name-part taxon-name-part-type="genus">Luperus</tp:taxon-name-part> (<tp:taxon-name-part taxon-name-part-type="subgenus">Luperus</tp:taxon-name-part>) <tp:taxon-name-part taxon-name-part-type="species">sauteri</tp:taxon-name-part></tp:taxon-name><comment> Chûjô, 1935: 162.</comment></tp:nomenclature-citation><tp:nomenclature-citation><tp:taxon-name><tp:taxon-name-part taxon-name-part-type="genus">Luperus</tp:taxon-name-part> <tp:taxon-name-part taxon-name-part-type="species">sauteri</tp:taxon-name-part></tp:taxon-name><comment>: Chûjô, 1962: 238.</comment></tp:nomenclature-citation><tp:nomenclature-citation><tp:taxon-name><tp:taxon-name-part taxon-name-part-type="genus">Phyllobrotica</tp:taxon-name-part> <tp:taxon-name-part taxon-name-part-type="species">sauteri</tp:taxon-name-part></tp:taxon-name><comment>: Kimoto, 1969: 38; <xref ref-type="bibr" rid="B17">Wilcox 1973</xref>: 474; <xref ref-type="bibr" rid="B9">Kimoto 1989</xref>: 252; <xref ref-type="bibr" rid="B11">Kimoto and Chu 1996</xref>: 72; <xref ref-type="bibr" rid="B12">Kimoto and Takizawa 1997</xref>: 303, 377; <xref ref-type="bibr" rid="B1">Beenen 2010</xref>: 487.</comment></tp:nomenclature-citation></tp:nomenclature-citation-list></tp:nomenclature><tp:treatment-sec sec-type="Type locality"><title>Type locality.</title><p>Taiwan: New Taipei City, Tinshungchi [頂雙溪] (= Chosokei), <named-content xmlns:xlink="http://www.w3.org/1999/xlink" content-type="dwc:verbatimCoordinates" xlink:type="simple">25°01'27"N, 121°52'22"E</named-content>, 50 m.</p></tp:treatment-sec><tp:treatment-sec sec-type="type material"><title>Type material examined.</title><p>Lectotype male (<named-content xmlns:xlink="http://www.w3.org/1999/xlink" content-type="dwc:institutional_code" xlink:type="simple">TARI</named-content>), pinned, here designated to fix the concept of <tp:taxon-name><tp:taxon-name-part taxon-name-part-type="genus">Luperus</tp:taxon-name-part> (<tp:taxon-name-part taxon-name-part-type="subgenus">Luperus</tp:taxon-name-part>) <tp:taxon-name-part taxon-name-part-type="species">sauteri</tp:taxon-name-part></tp:taxon-name> Chûjô and to ensure the universal and consistent interpretation of the same, labeled: “Chosokei [= Tinshungchi, New Taipei City] (Form) / H Sauter, 1914 [<abbrev xmlns:xlink="http://www.w3.org/1999/xlink" xlink:title="preceding data are printed" xlink:type="simple">p</abbrev>, <abbrev xmlns:xlink="http://www.w3.org/1999/xlink" xlink:title="white label" xlink:type="simple">w</abbrev>] // COTYPE [<abbrev xmlns:xlink="http://www.w3.org/1999/xlink" xlink:title="preceding data are printed" xlink:type="simple">p</abbrev>, circle label with yellow letters] // <italic><tp:taxon-name><tp:taxon-name-part taxon-name-part-type="genus">Luperus</tp:taxon-name-part></tp:taxon-name></italic> / <italic><tp:taxon-name><tp:taxon-name-part taxon-name-part-type="species">sauteri</tp:taxon-name-part></tp:taxon-name></italic> / Chûjô [<abbrev xmlns:xlink="http://www.w3.org/1999/xlink" xlink:title="preceding data are handwritten" xlink:type="simple">h</abbrev>] / DET. M. CHUJO [<abbrev xmlns:xlink="http://www.w3.org/1999/xlink" xlink:title="preceding data are printed" xlink:type="simple">p</abbrev>, <abbrev xmlns:xlink="http://www.w3.org/1999/xlink" xlink:title="blue label" xlink:type="simple">b</abbrev>] // No. 1356 [<abbrev xmlns:xlink="http://www.w3.org/1999/xlink" xlink:title="preceding data are printed" xlink:type="simple">p</abbrev>, <abbrev xmlns:xlink="http://www.w3.org/1999/xlink" xlink:title="white label" xlink:type="simple">w</abbrev>] // <bold>Lectotypus</bold> / <italic><tp:taxon-name><tp:taxon-name-part taxon-name-part-type="genus">Luperus</tp:taxon-name-part> <tp:taxon-name-part taxon-name-part-type="species">sauteri</tp:taxon-name-part></tp:taxon-name></italic> ♂ / Chûjô, 1935/ des. C.-F. Lee, 2015 [<abbrev xmlns:xlink="http://www.w3.org/1999/xlink" xlink:title="preceding data are printed" xlink:type="simple">p</abbrev>, <abbrev xmlns:xlink="http://www.w3.org/1999/xlink" xlink:title="red label" xlink:type="simple">r</abbrev>]”. Paralectotypes: <!--PageBreak-->1♀ (<named-content xmlns:xlink="http://www.w3.org/1999/xlink" content-type="dwc:institutional_code" xlink:type="simple">TARI</named-content>): “Chosokei (Form) / H Sauter, 1914 [<abbrev xmlns:xlink="http://www.w3.org/1999/xlink" xlink:title="preceding data are printed" xlink:type="simple">p</abbrev>, <abbrev xmlns:xlink="http://www.w3.org/1999/xlink" xlink:title="white label" xlink:type="simple">w</abbrev>] // COTYPE [<abbrev xmlns:xlink="http://www.w3.org/1999/xlink" xlink:title="preceding data are printed" xlink:type="simple">p</abbrev>, circle label with yellow letters] // <italic><tp:taxon-name><tp:taxon-name-part taxon-name-part-type="genus">Luperus</tp:taxon-name-part></tp:taxon-name></italic> / <italic><tp:taxon-name><tp:taxon-name-part taxon-name-part-type="species">sauteri</tp:taxon-name-part></tp:taxon-name></italic> / Chûjô [<abbrev xmlns:xlink="http://www.w3.org/1999/xlink" xlink:title="preceding data are handwritten" xlink:type="simple">h</abbrev>] / DET. M. CHUJO [<abbrev xmlns:xlink="http://www.w3.org/1999/xlink" xlink:title="preceding data are printed" xlink:type="simple">p</abbrev>, <abbrev xmlns:xlink="http://www.w3.org/1999/xlink" xlink:title="blue label" xlink:type="simple">b</abbrev>] // No. 1355 [<abbrev xmlns:xlink="http://www.w3.org/1999/xlink" xlink:title="preceding data are printed" xlink:type="simple">p</abbrev>, <abbrev xmlns:xlink="http://www.w3.org/1999/xlink" xlink:title="white label" xlink:type="simple">w</abbrev>]”; 1♂, 1♀ (<abbrev xmlns:xlink="http://www.w3.org/1999/xlink" content-type="institution" xlink:title="Senckenberg Deutsches Enomologisches Institut, Müncheberg, Germany Stephan Blank" xlink:type="simple">SDEI</abbrev>): “Chosokei (Form) / H Sauter, 1914 [<abbrev xmlns:xlink="http://www.w3.org/1999/xlink" xlink:title="preceding data are printed" xlink:type="simple">p</abbrev>, <abbrev xmlns:xlink="http://www.w3.org/1999/xlink" xlink:title="white label" xlink:type="simple">w</abbrev>] // Syntypus [<abbrev xmlns:xlink="http://www.w3.org/1999/xlink" xlink:title="preceding data are printed" xlink:type="simple">p</abbrev>, <abbrev xmlns:xlink="http://www.w3.org/1999/xlink" xlink:title="red label" xlink:type="simple">r</abbrev>] // <italic><tp:taxon-name><tp:taxon-name-part taxon-name-part-type="genus">Luperus</tp:taxon-name-part></tp:taxon-name></italic> / <italic><tp:taxon-name><tp:taxon-name-part taxon-name-part-type="species">sauteri</tp:taxon-name-part></tp:taxon-name></italic> / Chûjô [<abbrev xmlns:xlink="http://www.w3.org/1999/xlink" xlink:title="preceding data are handwritten" xlink:type="simple">h</abbrev>] / DET. M. CHUJO [<abbrev xmlns:xlink="http://www.w3.org/1999/xlink" xlink:title="preceding data are printed" xlink:type="simple">p</abbrev>, <abbrev xmlns:xlink="http://www.w3.org/1999/xlink" xlink:title="blue label" xlink:type="simple">b</abbrev>] // <named-content xmlns:xlink="http://www.w3.org/1999/xlink" content-type="dwc:institutional_code" xlink:type="simple">DEI</named-content> Müncheberg / Col – 05057 and 05058”; 1♂ (<abbrev xmlns:xlink="http://www.w3.org/1999/xlink" content-type="institution" xlink:title="Senckenberg Deutsches Enomologisches Institut, Müncheberg, Germany Stephan Blank" xlink:type="simple">SDEI</abbrev>): “Taihoku-Dist. / Maruyma [= Yuanshan, Taipei City] XII.1912 [<abbrev xmlns:xlink="http://www.w3.org/1999/xlink" xlink:title="preceding data are printed" xlink:type="simple">p</abbrev>, <abbrev xmlns:xlink="http://www.w3.org/1999/xlink" xlink:title="white label" xlink:type="simple">w</abbrev>] // Syntypus [<abbrev xmlns:xlink="http://www.w3.org/1999/xlink" xlink:title="preceding data are printed" xlink:type="simple">p</abbrev>, <abbrev xmlns:xlink="http://www.w3.org/1999/xlink" xlink:title="red label" xlink:type="simple">r</abbrev>] // <italic><tp:taxon-name><tp:taxon-name-part taxon-name-part-type="genus">Luperus</tp:taxon-name-part></tp:taxon-name></italic> / <italic><tp:taxon-name><tp:taxon-name-part taxon-name-part-type="species">sauteri</tp:taxon-name-part></tp:taxon-name></italic> / Chûjô [<abbrev xmlns:xlink="http://www.w3.org/1999/xlink" xlink:title="preceding data are handwritten" xlink:type="simple">h</abbrev>] / DET. M. CHUJO [<abbrev xmlns:xlink="http://www.w3.org/1999/xlink" xlink:title="preceding data are printed" xlink:type="simple">p</abbrev>, <abbrev xmlns:xlink="http://www.w3.org/1999/xlink" xlink:title="blue label" xlink:type="simple">b</abbrev>] // <named-content xmlns:xlink="http://www.w3.org/1999/xlink" content-type="dwc:institutional_code" xlink:type="simple">DEI</named-content> Müncheberg / Col – 05056”. Each paralectotype has a type label: “<bold>Paralectotypus</bold> [<abbrev xmlns:xlink="http://www.w3.org/1999/xlink" xlink:title="preceding data are printed" xlink:type="simple">p</abbrev>] / <italic><tp:taxon-name><tp:taxon-name-part taxon-name-part-type="genus">Luperus</tp:taxon-name-part> <tp:taxon-name-part taxon-name-part-type="species">sauteri</tp:taxon-name-part></tp:taxon-name></italic> ♂ [or ♀] [<abbrev xmlns:xlink="http://www.w3.org/1999/xlink" xlink:title="preceding data are printed" xlink:type="simple">p</abbrev>] / Chûjô, 1935 [<abbrev xmlns:xlink="http://www.w3.org/1999/xlink" xlink:title="preceding data are printed" xlink:type="simple">p</abbrev>] / des. C.-F. Lee, 2015 [<abbrev xmlns:xlink="http://www.w3.org/1999/xlink" xlink:title="preceding data are printed" xlink:type="simple">p</abbrev>, pink label]”</p></tp:treatment-sec><tp:treatment-sec sec-type="Additional specimens examined"><title>Additional specimens examined</title><p>(n = 181). <bold>TAIWAN. Chiayi</bold>: 1♂, 1♀, Lachitashan, 19.III.2009, leg. H. Lee (<named-content xmlns:xlink="http://www.w3.org/1999/xlink" content-type="dwc:institutional_code" xlink:type="simple">TARI</named-content>); 2♀♀, Tutzuhu trail, 1.VI.2014, leg. W.-C. Liao (<named-content xmlns:xlink="http://www.w3.org/1999/xlink" content-type="dwc:institutional_code" xlink:type="simple">TARI</named-content>); <bold>Hsinchu</bold>: 1♂, 1♀, Litungshan, 26.II.2009, leg. S.-F. Yu (<named-content xmlns:xlink="http://www.w3.org/1999/xlink" content-type="dwc:institutional_code" xlink:type="simple">TARI</named-content>); 4♂♂, 15.III.2009, leg. M.-H. Tsou (<named-content xmlns:xlink="http://www.w3.org/1999/xlink" content-type="dwc:institutional_code" xlink:type="simple">TARI</named-content>); 2♂♂, 3♀♀, same locality, 13.III.2009, leg. M.-H. Tsou (<named-content xmlns:xlink="http://www.w3.org/1999/xlink" content-type="dwc:institutional_code" xlink:type="simple">TARI</named-content>); 1♂, Lupi, 4.IV.2009, leg. M.-H. Tsou (<named-content xmlns:xlink="http://www.w3.org/1999/xlink" content-type="dwc:institutional_code" xlink:type="simple">TARI</named-content>); 1♀, Talu logging trail, 24.VI.2009, leg. Y.-F. Hsu (<named-content xmlns:xlink="http://www.w3.org/1999/xlink" content-type="dwc:institutional_code" xlink:type="simple">TARI</named-content>); <bold>Hualien</bold>: 14♂♂, 8♀, coastal range SE of Fuli, 12.-16.XI.2008, leg. L. Dembický (<abbrev xmlns:xlink="http://www.w3.org/1999/xlink" content-type="institution" xlink:title="The Natural History Museum, London, UK Michael Geiser" xlink:type="simple">BMNH</abbrev>, 2♂♂, 1♀ <abbrev xmlns:xlink="http://www.w3.org/1999/xlink" content-type="institution" xlink:title="Jan Bezděk collection, Brno, Czech Republic" xlink:type="simple">JBCB</abbrev>);. <bold>Ilan</bold>: 1♀, Chiaosi, 7.XII.2008, leg. H.-J. Chen (<named-content xmlns:xlink="http://www.w3.org/1999/xlink" content-type="dwc:institutional_code" xlink:type="simple">TARI</named-content>); 1♀, Fushan Botanical Park, 14.II.2009, leg. M.-H. Tsou (<named-content xmlns:xlink="http://www.w3.org/1999/xlink" content-type="dwc:institutional_code" xlink:type="simple">TARI</named-content>); 3♂♂, 2♀♀, same locality, 20.III.2009, leg. C.-F. Lee (<named-content xmlns:xlink="http://www.w3.org/1999/xlink" content-type="dwc:institutional_code" xlink:type="simple">TARI</named-content>); 1♂, Hsinliao, 19.I.2010, leg. S.-F. Yu (<named-content xmlns:xlink="http://www.w3.org/1999/xlink" content-type="dwc:institutional_code" xlink:type="simple">TARI</named-content>); 1♀, Mingchi, 27.IV.2008, leg. M.-H. Tsou (<named-content xmlns:xlink="http://www.w3.org/1999/xlink" content-type="dwc:institutional_code" xlink:type="simple">TARI</named-content>); 1♀, Fushan Chihwuyan, 20.III.2009, leg. C.-F. Lee (<abbrev xmlns:xlink="http://www.w3.org/1999/xlink" content-type="institution" xlink:title="Jan Bezděk collection, Brno, Czech Republic" xlink:type="simple">JBCB</abbrev>); <bold>Kaoshiung</bold>: 3♂♂, Chungchihkuan, 16–17.IV.2012, leg. L.-P. Hsu (<named-content xmlns:xlink="http://www.w3.org/1999/xlink" content-type="dwc:institutional_code" xlink:type="simple">TARI</named-content>); 1♂, 2♀♀, Chuyunshan, 1.III.2009, leg. U. Ong (<named-content xmlns:xlink="http://www.w3.org/1999/xlink" content-type="dwc:institutional_code" xlink:type="simple">TARI</named-content>, 1♀ <abbrev xmlns:xlink="http://www.w3.org/1999/xlink" content-type="institution" xlink:title="Jan Bezděk collection, Brno, Czech Republic" xlink:type="simple">JBCB</abbrev>); 3♂♂, 24.III.2009, leg. C.-F. Lee (<named-content xmlns:xlink="http://www.w3.org/1999/xlink" content-type="dwc:institutional_code" xlink:type="simple">TARI</named-content>); 1♂, 5♀♀, Shihshan logging trail, 24.III.2009, M.-H. Tsou (<named-content xmlns:xlink="http://www.w3.org/1999/xlink" content-type="dwc:institutional_code" xlink:type="simple">TARI</named-content>); 1♂, 8♀♀, Tengchih, 2–5.VI.2008, leg. C.-F. Lee (<named-content xmlns:xlink="http://www.w3.org/1999/xlink" content-type="dwc:institutional_code" xlink:type="simple">TARI</named-content>, 1♂, 1♀ <abbrev xmlns:xlink="http://www.w3.org/1999/xlink" content-type="institution" xlink:title="Jan Bezděk collection, Brno, Czech Republic" xlink:type="simple">JBCB</abbrev>); 2♂♂, 4♀♀, same locality, 26.V.2009, leg. C.-F. Lee (<named-content xmlns:xlink="http://www.w3.org/1999/xlink" content-type="dwc:institutional_code" xlink:type="simple">TARI</named-content>); 1♀, same locality, 4.VIII.2012, leg. J.-C. Chen (<named-content xmlns:xlink="http://www.w3.org/1999/xlink" content-type="dwc:institutional_code" xlink:type="simple">TARI</named-content>); 1♂, Tona trail, 3.II.2013, leg. B.-X. Guo (<named-content xmlns:xlink="http://www.w3.org/1999/xlink" content-type="dwc:institutional_code" xlink:type="simple">TARI</named-content>); 1♀, same locality, 3.II.2013, leg. W.-C. Liao (<named-content xmlns:xlink="http://www.w3.org/1999/xlink" content-type="dwc:institutional_code" xlink:type="simple">TARI</named-content>); 1♂, 2♀♀, same locality, 9.XI.2013, leg. W.-C. Liao (<named-content xmlns:xlink="http://www.w3.org/1999/xlink" content-type="dwc:institutional_code" xlink:type="simple">TARI</named-content>); <bold>Keelung</bold>: 1♀, Lungkang trail, 5.IV.2011, leg. H. Lee (<named-content xmlns:xlink="http://www.w3.org/1999/xlink" content-type="dwc:institutional_code" xlink:type="simple">TARI</named-content>); 1♀, Tawulunshan, 21.III.2009, leg. H.-J. Chen (<named-content xmlns:xlink="http://www.w3.org/1999/xlink" content-type="dwc:institutional_code" xlink:type="simple">TARI</named-content>); <bold>Nantou</bold>: 1♂, 2♀♀, Lushan, 7.III.2009, leg. U. Ong (<named-content xmlns:xlink="http://www.w3.org/1999/xlink" content-type="dwc:institutional_code" xlink:type="simple">TARI</named-content>); 3♂♂, Meifeng, 19–21.IV.1983, leg. K. C. Chou &amp; S. P. Huang (<named-content xmlns:xlink="http://www.w3.org/1999/xlink" content-type="dwc:institutional_code" xlink:type="simple">TARI</named-content>); 1♂, Peitungyanshan, 14.V.2014, leg. C.-F. Lee (<named-content xmlns:xlink="http://www.w3.org/1999/xlink" content-type="dwc:institutional_code" xlink:type="simple">TARI</named-content>); 4♂♂, 2♀♀, Tatachia, 9.VI.2009, leg. C.-F. Lee (<named-content xmlns:xlink="http://www.w3.org/1999/xlink" content-type="dwc:institutional_code" xlink:type="simple">TARI</named-content>); 1♂, Tsuifeng, 23.V.1982, leg. L. Y. Chou (<named-content xmlns:xlink="http://www.w3.org/1999/xlink" content-type="dwc:institutional_code" xlink:type="simple">TARI</named-content>); 1♂, Tungpu, 20–24.VI.1983, leg. K. C. Chou &amp; C. Y. Wong (<named-content xmlns:xlink="http://www.w3.org/1999/xlink" content-type="dwc:institutional_code" xlink:type="simple">TARI</named-content>); 2♀♀, same locality, 16–20.IV.1984, leg. K. C. Chou &amp; C. H. Yung (<named-content xmlns:xlink="http://www.w3.org/1999/xlink" content-type="dwc:institutional_code" xlink:type="simple">TARI</named-content>); 1♀, Tunyuan, 10.III.2010, leg. Y.-F. Hsu (<named-content xmlns:xlink="http://www.w3.org/1999/xlink" content-type="dwc:institutional_code" xlink:type="simple">TARI</named-content>); 13♂♂, 12♀♀, Wushe, 19–22.IV.1983, leg. K. C. Chou &amp; S. P. Huang (<named-content xmlns:xlink="http://www.w3.org/1999/xlink" content-type="dwc:institutional_code" xlink:type="simple">TARI</named-content>); <bold>Pingtung</bold>: 2♀♀, Lilungshan, 23.XII.2009, leg. J.-C. Chen (<named-content xmlns:xlink="http://www.w3.org/1999/xlink" content-type="dwc:institutional_code" xlink:type="simple">TARI</named-content>); 2♀♀, Peitawushan, 17.II.2010, leg. M.-H. Tsou (<named-content xmlns:xlink="http://www.w3.org/1999/xlink" content-type="dwc:institutional_code" xlink:type="simple">TARI</named-content>); 1♂, same locality, 19.II.2014, leg. Y.-T. Chung (<named-content xmlns:xlink="http://www.w3.org/1999/xlink" content-type="dwc:institutional_code" xlink:type="simple">TARI</named-content>); 1♀, Tahanshan, 6.II.2008, leg. S.-F. Yu (<named-content xmlns:xlink="http://www.w3.org/1999/xlink" content-type="dwc:institutional_code" xlink:type="simple">TARI</named-content>); 1♂, 3.III.2008, leg. C.-F. Lee (<named-content xmlns:xlink="http://www.w3.org/1999/xlink" content-type="dwc:institutional_code" xlink:type="simple">TARI</named-content>); 1♀, same locality, 25.V.2008, leg. C.-F. Lee (<named-content xmlns:xlink="http://www.w3.org/1999/xlink" content-type="dwc:institutional_code" xlink:type="simple">TARI</named-content>); 1♂, same locality, 21.III.2009, leg. M.-H. Tsou (<named-content xmlns:xlink="http://www.w3.org/1999/xlink" content-type="dwc:institutional_code" xlink:type="simple">TARI</named-content>); 1♀, same locality, 5.IV.2009, leg. C.-F. Lee (<named-content xmlns:xlink="http://www.w3.org/1999/xlink" content-type="dwc:institutional_code" xlink:type="simple">TARI</named-content>); 1♀, 6.IV.2013, leg. W.-C. Liao (<named-content xmlns:xlink="http://www.w3.org/1999/xlink" content-type="dwc:institutional_code" xlink:type="simple">TARI</named-content>); 1♂, same locality, 19.II.2014, leg. Y.-T. Chung (<named-content xmlns:xlink="http://www.w3.org/1999/xlink" content-type="dwc:institutional_code" xlink:type="simple">TARI</named-content>); <bold>Taichung</bold>: 2♂♂, Kukuan, 19.III.2014, leg. C.-F. Lee (<named-content xmlns:xlink="http://www.w3.org/1999/xlink" content-type="dwc:institutional_code" xlink:type="simple">TARI</named-content>); 1♀, Tahsuehshan, 24.IV.2012, leg. <!--PageBreak-->C.-F. Lee (<named-content xmlns:xlink="http://www.w3.org/1999/xlink" content-type="dwc:institutional_code" xlink:type="simple">TARI</named-content>); 3♂♂, 5♀♀, Wushihkeng, 19.III.2008, leg. C.-F. lee (<named-content xmlns:xlink="http://www.w3.org/1999/xlink" content-type="dwc:institutional_code" xlink:type="simple">TARI</named-content>, 1♂ <abbrev xmlns:xlink="http://www.w3.org/1999/xlink" content-type="institution" xlink:title="Jan Bezděk collection, Brno, Czech Republic" xlink:type="simple">JBCB</abbrev>); <bold>Taipei</bold>: 1♀, Fushan, 2.III.2012, leg. H.-J. Chen (<named-content xmlns:xlink="http://www.w3.org/1999/xlink" content-type="dwc:institutional_code" xlink:type="simple">TARI</named-content>); 1♂, Hsiaoyukeng, 29.III.2008, leg. M.-H. Tsou (<named-content xmlns:xlink="http://www.w3.org/1999/xlink" content-type="dwc:institutional_code" xlink:type="simple">TARI</named-content>); 1♂, 5♀♀, Sukanshui, 24.XII.2006, leg. S.-F. Yu (<named-content xmlns:xlink="http://www.w3.org/1999/xlink" content-type="dwc:institutional_code" xlink:type="simple">TARI</named-content>); 1♀, Tanshui, 9.IV.2008, leg. W.-T. Liu (<named-content xmlns:xlink="http://www.w3.org/1999/xlink" content-type="dwc:institutional_code" xlink:type="simple">TARI</named-content>); 3♀♀, same locality, 19.IV.2009, leg. H.-T. Cheng (<named-content xmlns:xlink="http://www.w3.org/1999/xlink" content-type="dwc:institutional_code" xlink:type="simple">TARI</named-content>); 2♀♀, Wulai, 3.XII.2006, leg. M.-H. Tsou (<named-content xmlns:xlink="http://www.w3.org/1999/xlink" content-type="dwc:institutional_code" xlink:type="simple">TARI</named-content>); 1♀, same locality, 22.XII.2006, leg. H.-J. Chen (<named-content xmlns:xlink="http://www.w3.org/1999/xlink" content-type="dwc:institutional_code" xlink:type="simple">TARI</named-content>); 3♂♂, 3♀♀, same locality, 28.II.2007, leg. C.-F. Lee (<named-content xmlns:xlink="http://www.w3.org/1999/xlink" content-type="dwc:institutional_code" xlink:type="simple">TARI</named-content>, 1♂ <abbrev xmlns:xlink="http://www.w3.org/1999/xlink" content-type="institution" xlink:title="Jan Bezděk collection, Brno, Czech Republic" xlink:type="simple">JBCB</abbrev>); 1♂, same locality, 22.II.2008, leg. H.-J. Chen (<named-content xmlns:xlink="http://www.w3.org/1999/xlink" content-type="dwc:institutional_code" xlink:type="simple">TARI</named-content>); 3♂♂, same locality, 2.I.2010, leg. H. Lee (<named-content xmlns:xlink="http://www.w3.org/1999/xlink" content-type="dwc:institutional_code" xlink:type="simple">TARI</named-content>); 1♂, same locality, 21.II.2010, leg. Y.-L. Lin (<named-content xmlns:xlink="http://www.w3.org/1999/xlink" content-type="dwc:institutional_code" xlink:type="simple">TARI</named-content>); 1♀, same locality, 17.III.2010, leg. H.-J. Chen (<named-content xmlns:xlink="http://www.w3.org/1999/xlink" content-type="dwc:institutional_code" xlink:type="simple">TARI</named-content>); 1♀, same locality, 17.III.2010, leg. C.-F. Lee (<named-content xmlns:xlink="http://www.w3.org/1999/xlink" content-type="dwc:institutional_code" xlink:type="simple">TARI</named-content>); 1♂, 2♀♀, Yangmingshan, 15.III.1998, leg. C.-F. Lee (<named-content xmlns:xlink="http://www.w3.org/1999/xlink" content-type="dwc:institutional_code" xlink:type="simple">TARI</named-content>); 1♀, same locality, 3.V.2009, leg. M.-H. Tsou (<named-content xmlns:xlink="http://www.w3.org/1999/xlink" content-type="dwc:institutional_code" xlink:type="simple">TARI</named-content>); <bold>Taitung</bold>: 2♀♀, Lichia, 15–16.VII.2014, leg. Y.-T. Chung (<named-content xmlns:xlink="http://www.w3.org/1999/xlink" content-type="dwc:institutional_code" xlink:type="simple">TARI</named-content>); 1♀, Liyuan, 19.IV.2014, leg. W.-C. Huang (<named-content xmlns:xlink="http://www.w3.org/1999/xlink" content-type="dwc:institutional_code" xlink:type="simple">TARI</named-content>); <bold>Taoyuan</bold>: 1♀, Fuhsing, 6.V.1983, leg. K. C. Chou &amp; C. C. Pan (<named-content xmlns:xlink="http://www.w3.org/1999/xlink" content-type="dwc:institutional_code" xlink:type="simple">TARI</named-content>); 2♂♂, Hsuehwunao, 2–3.IV.2011, leg. M.-H. Tsou (<named-content xmlns:xlink="http://www.w3.org/1999/xlink" content-type="dwc:institutional_code" xlink:type="simple">TARI</named-content>); 1♀, same locality, 10.IV.2011, leg. M.-H. Tsou (<named-content xmlns:xlink="http://www.w3.org/1999/xlink" content-type="dwc:institutional_code" xlink:type="simple">TARI</named-content>); 1♂, Lalashan, 2.IV.2009, leg. C.-F. Lee (<named-content xmlns:xlink="http://www.w3.org/1999/xlink" content-type="dwc:institutional_code" xlink:type="simple">TARI</named-content>); 3♀♀, Paling, 3–5.V.1983, leg. K. C. Chou &amp; C. C. Pan (<named-content xmlns:xlink="http://www.w3.org/1999/xlink" content-type="dwc:institutional_code" xlink:type="simple">TARI</named-content>). <bold>CHINA. Guangxi</bold>: 5♀♀, Longsheng Hot Spring, <named-content xmlns:xlink="http://www.w3.org/1999/xlink" content-type="dwc:verbatimCoordinates" xlink:type="simple">25°53.6´N 110°12.4´E</named-content>, 360 m, 11.-14.iv.2013, M. Fikáček, J. Hájek &amp; J. Růžička leg. (<named-content xmlns:xlink="http://www.w3.org/1999/xlink" content-type="dwc:institutional_code" xlink:type="simple">NMPC</named-content>).</p></tp:treatment-sec><tp:treatment-sec sec-type="Diagnosis"><title>Diagnosis.</title><p><italic><tp:taxon-name><tp:taxon-name-part taxon-name-part-type="genus">Jolibrotica</tp:taxon-name-part> <tp:taxon-name-part taxon-name-part-type="species">sauteri</tp:taxon-name-part></tp:taxon-name></italic> is characterized by its metallic blue or green color and extremely elongate penis.</p></tp:treatment-sec><tp:treatment-sec sec-type="Males"><title>Males.</title><p>Length 3.3–3.8 mm, width 1.4–1.6 mm. Color metallic green or blue (Figs <xref ref-type="fig" rid="F1">1–3</xref>); antenna and legs black. Eyes small, distance between eyes 3.0 times wider than diameter of eye. Antenna (Fig. <xref ref-type="fig" rid="F2">7</xref>) filiform and long, as long as body, ratio of length of antennomeres III to XI about 1.0 : 1.0 : 1.0 : 1.0 : 1.0 : 1.0 : 1.0 : 1.0 : 1.3; ratio of length to width from antennomere III to XI about 2.6 : 2.7 : 2.6 : 2.6 : 2.6 : 2.6 : 2.0 : 2.0 : 4.0. Pronotum quadrilateral; 1.43–1.48 times wider than long; widened anteriorly; disc moderately depressed behind middle. Elytra elongate, 1.73-1.78 times longer than wide; widest at apical 1/3. First tarsomeres normal. Abdominal ventrites without modification, ventrite V with apical margin truncate. Penis (Figs <xref ref-type="fig" rid="F2">9</xref>, <xref ref-type="fig" rid="F2">10</xref>) extremely elongate, about 8.8 times longer than wide; parallel-sided, slightly wider in basal third; tectum membranous; ventral surface with longitudinal median area membranous; extremely slender and slightly curved in lateral view; internal sac with one longitudinal sclerite, apically pointed and with base truncate.</p><fig id="F1" position="float" orientation="portrait"><label>Figures 1–6.</label><caption><p>Habitus of <italic><tp:taxon-name><tp:taxon-name-part taxon-name-part-type="genus">Jolibrotica</tp:taxon-name-part> <tp:taxon-name-part taxon-name-part-type="species">sauteri</tp:taxon-name-part></tp:taxon-name></italic>. <bold>1</bold> Male, dorsal view <bold>2</bold> ditto, ventral view <bold>3</bold> ditto, lateral view <bold>4</bold> Female, dorsal view <bold>5</bold> ditto, ventral view <bold>6</bold> ditto, lateral view.</p></caption><graphic xmlns:xlink="http://www.w3.org/1999/xlink" xlink:href="zookeys-547-075-g001.jpg" position="float" orientation="portrait" xlink:type="simple" id="oo_70138.jpg"/></fig><fig id="F2" position="float" orientation="portrait"><label>Figures 7–13.</label><caption><p><italic><tp:taxon-name><tp:taxon-name-part taxon-name-part-type="genus">Jolibrotica</tp:taxon-name-part> <tp:taxon-name-part taxon-name-part-type="species">sauteri</tp:taxon-name-part></tp:taxon-name></italic>. <bold>7</bold> Antenna male <bold>8</bold> Antenna, female <bold>9</bold> Penis, dorsal view <bold>10</bold> Penis, lateral view <bold>11</bold> Gonocoxae <bold>12</bold> Ventrite VIII <bold>13</bold> Spermatheca.</p></caption><graphic xmlns:xlink="http://www.w3.org/1999/xlink" xlink:href="zookeys-547-075-g002.jpg" position="float" orientation="portrait" xlink:type="simple" id="oo_70139.jpg"/></fig></tp:treatment-sec><tp:treatment-sec sec-type="Females"><title>Females.</title><p>Length 3.6–3.9 mm, width 1.8–1.9 mm. Similar to male (Figs <xref ref-type="fig" rid="F1">4–6</xref>); antenna relatively shorter and slender than male (Fig. <xref ref-type="fig" rid="F2">8</xref>), about 0.8 times as long as body, ratio of length of antennomeres III to XI about 1.0 : 1.0 : 1.0 : 1.0 : 1.0 : 0.9 : 0.9 : 0.8 : 1.2; ratio of length to width from antennomere III to XI about 3.3 : 3.3 : 3.3 : 3.3 : 3.3 : 2.9 : 2.8 : 2.5 : 3.2. Apical margin of ventrite V truncate. Gonocoxae (Fig. <xref ref-type="fig" rid="F2">11</xref>) slender, well separated from each other, combined together from apical 2/5 to 3/5; each gonocoxa with seven setae from apical 1/6 to apex. Ventrite VIII (Fig. <xref ref-type="fig" rid="F2">12</xref>) well sclerotized; apical margin widely rounded, with several long setae near lateral margins, and several long and short setae mixed along apical margin. Spermathecal <!--PageBreak-->receptaculum (Fig. <xref ref-type="fig" rid="F2">13</xref>) extremely swollen; pump extremely slender and curved; sclerotized spermathecal duct short and wide.</p></tp:treatment-sec><tp:treatment-sec sec-type="Distribution"><title>Distribution.</title><p>Taiwan, China: Guangxi. <italic><tp:taxon-name><tp:taxon-name-part taxon-name-part-type="genus">Jolibrotica</tp:taxon-name-part> <tp:taxon-name-part taxon-name-part-type="species">sauteri</tp:taxon-name-part></tp:taxon-name></italic> is more widespread (Fig. <xref ref-type="fig" rid="F3">14</xref>) than <italic><tp:taxon-name><tp:taxon-name-part taxon-name-part-type="genus">Jolibrotica</tp:taxon-name-part> <tp:taxon-name-part taxon-name-part-type="species">chujoi</tp:taxon-name-part></tp:taxon-name></italic> (Fig. <xref ref-type="fig" rid="F3">15</xref>). In Taiwan, most adults appear below 1500 m elevation and are active during winter.</p><fig id="F3" position="float" orientation="portrait"><label>Figures 14–16.</label><caption><p>Distribution maps, solid line: 1000 m, broken line: 2000 m. <bold>14</bold> <italic><tp:taxon-name><tp:taxon-name-part taxon-name-part-type="genus">Jolibrotica</tp:taxon-name-part> <tp:taxon-name-part taxon-name-part-type="species">sauteri</tp:taxon-name-part></tp:taxon-name></italic> <bold>15</bold> <italic><tp:taxon-name><tp:taxon-name-part taxon-name-part-type="genus">Jolibrotica</tp:taxon-name-part> <tp:taxon-name-part taxon-name-part-type="species">chujoi</tp:taxon-name-part></tp:taxon-name></italic> <bold>16</bold> <italic><tp:taxon-name><tp:taxon-name-part taxon-name-part-type="genus">Haplosomoides</tp:taxon-name-part> <tp:taxon-name-part taxon-name-part-type="species">shirozui</tp:taxon-name-part></tp:taxon-name></italic>.</p></caption><graphic xmlns:xlink="http://www.w3.org/1999/xlink" xlink:href="zookeys-547-075-g003.jpg" position="float" orientation="portrait" xlink:type="simple" id="oo_70140.jpg"/></fig></tp:treatment-sec><tp:treatment-sec sec-type="Host plant"><title>Host plant.</title><p><tp:taxon-name><tp:taxon-name-part taxon-name-part-type="genus">Callicarpa</tp:taxon-name-part> <tp:taxon-name-part taxon-name-part-type="species">formosana</tp:taxon-name-part> <tp:taxon-name-part taxon-name-part-type="authority">Rolfe</tp:taxon-name-part> <tp:taxon-name-part taxon-name-part-type="infraspecific-rank">var.</tp:taxon-name-part> <tp:taxon-name-part taxon-name-part-type="variety">formosana</tp:taxon-name-part></tp:taxon-name> Rolfe (<tp:taxon-name><tp:taxon-name-part taxon-name-part-type="family">Verbenaceae</tp:taxon-name-part></tp:taxon-name>).</p></tp:treatment-sec><tp:treatment-sec sec-type="Comments"><title>Comments.</title><p>Four females collected in Guangxi are tentatively assigned to <italic><tp:taxon-name><tp:taxon-name-part taxon-name-part-type="genus">Jolibrotica</tp:taxon-name-part> <tp:taxon-name-part taxon-name-part-type="species">sauteri</tp:taxon-name-part></tp:taxon-name></italic>. No difference were observed between females from Guangxi and Taiwan. <!--PageBreak-->The shapes of spermatheca and ventrite VIII of females from Guangxi slightly differ from Taiwan specimens, but such slight differencies may be infraspecific. The gonocoxae from both populations are identical.</p><!--PageBreak--></tp:treatment-sec><ref-list><ref id="B17"><mixed-citation xmlns:xlink="http://www.w3.org/1999/xlink" xlink:type="simple"><person-group><name name-style="western"><surname>Wilcox</surname><given-names>JA</given-names></name></person-group> (<year>1973</year>) <article-title><tp:taxon-name><tp:taxon-name-part taxon-name-part-type="family">Chrysomelidae</tp:taxon-name-part></tp:taxon-name>: <tp:taxon-name><tp:taxon-name-part taxon-name-part-type="subfamily">Galerucinae</tp:taxon-name-part></tp:taxon-name> (<tp:taxon-name><tp:taxon-name-part taxon-name-part-type="tribe">Luperini</tp:taxon-name-part></tp:taxon-name>: <tp:taxon-name><tp:taxon-name-part taxon-name-part-type="above-genus">Luperina</tp:taxon-name-part></tp:taxon-name>).</article-title> In: <person-group><name name-style="western"><surname>Wilcox</surname><given-names>JA</given-names></name></person-group> (<role>Ed.</role>) <source>Coleopterorum Catalogus Supplementa</source>. <volume>Pars 78</volume>(<issue>3</issue>). <publisher-name>W. Junk</publisher-name>, <publisher-loc>’s Gravenhage</publisher-loc>, <fpage>433</fpage>–<lpage>664</lpage>.</mixed-citation></ref><ref id="B9"><mixed-citation xmlns:xlink="http://www.w3.org/1999/xlink" xlink:type="simple"><person-group><name name-style="western"><surname>Kimoto</surname><given-names>S</given-names></name></person-group> (<year>1989</year>) <article-title>The Taiwanese <tp:taxon-name><tp:taxon-name-part taxon-name-part-type="family">Chrysomelidae</tp:taxon-name-part></tp:taxon-name> (<tp:taxon-name><tp:taxon-name-part taxon-name-part-type="class">Insecta</tp:taxon-name-part></tp:taxon-name>: <tp:taxon-name><tp:taxon-name-part taxon-name-part-type="order">Coleoptera</tp:taxon-name-part></tp:taxon-name>) collected by Dr. Kintaro Baba, on the occasion of his entomological survey in 1983 and 1986.</article-title> <source>Kurume University Journal</source> <volume>38</volume>: <fpage>237</fpage>–<lpage>272</lpage>. </mixed-citation></ref><ref id="B11"><mixed-citation xmlns:xlink="http://www.w3.org/1999/xlink" xlink:type="simple"><person-group><name name-style="western"><surname>Kimoto</surname><given-names>S</given-names></name><name name-style="western"><surname>Chu</surname><given-names>Y-I</given-names></name></person-group> (<year>1996</year>) <article-title>Systematic catalog of <tp:taxon-name><tp:taxon-name-part taxon-name-part-type="family">Chrysomelidae</tp:taxon-name-part></tp:taxon-name> of Taiwan (<tp:taxon-name><tp:taxon-name-part taxon-name-part-type="class">Insecta</tp:taxon-name-part></tp:taxon-name>: <tp:taxon-name><tp:taxon-name-part taxon-name-part-type="order">Coleoptera</tp:taxon-name-part></tp:taxon-name>).</article-title> <source>Bulletin of the Institute of Comparative Studies of International Cultures and Societies</source> <volume>16</volume>: <fpage>1</fpage>–<lpage>152</lpage>. </mixed-citation></ref><ref id="B12"><mixed-citation xmlns:xlink="http://www.w3.org/1999/xlink" xlink:type="simple"><person-group><name name-style="western"><surname>Kimoto</surname><given-names>S</given-names></name><name name-style="western"><surname>Takizawa</surname><given-names>H</given-names></name></person-group> (<year>1997</year>) <source>Leaf beetles (<tp:taxon-name><tp:taxon-name-part taxon-name-part-type="family">Chrysomelidae</tp:taxon-name-part></tp:taxon-name>) of Taiwan.</source> <publisher-name>Tokai University Press</publisher-name>, <publisher-loc>Tokyo</publisher-loc>, <size units="page">581 pp</size>. </mixed-citation></ref><ref id="B1"><mixed-citation xmlns:xlink="http://www.w3.org/1999/xlink" xlink:type="simple"><person-group><name name-style="western"><surname>Beenen</surname><given-names>R</given-names></name></person-group> (<year>2010</year>) <article-title><tp:taxon-name><tp:taxon-name-part taxon-name-part-type="subfamily">Galerucinae</tp:taxon-name-part></tp:taxon-name>.</article-title> In: <person-group><name name-style="western"><surname>Löbl</surname><given-names>I</given-names></name><name name-style="western"><surname>Smetana</surname><given-names>A</given-names></name></person-group> (<role>Eds</role>) <source>Catalogue of Palaearctic <tp:taxon-name><tp:taxon-name-part taxon-name-part-type="order">Coleoptera</tp:taxon-name-part></tp:taxon-name>. Volume 6. <tp:taxon-name><tp:taxon-name-part taxon-name-part-type="superfamily">Chrysomeloidea</tp:taxon-name-part></tp:taxon-name></source>. <publisher-name>Apollo Books</publisher-name>, <publisher-loc>Stenstrup</publisher-loc>, <fpage>443</fpage>–<lpage>491</lpage>. </mixed-citation></ref></ref-list></tp:taxon-treatment>
