# Supplementary material for: Revision of “Phyllobrotica” from Taiwan with description of Jolibrotica gen. n. (Coleoptera, Chrysomelidae, Galerucinae)
Source: Zookeys. 2015 Dec 17;(547):75–92. doi: 10.3897/zookeys.547.9381 (PMC4714334; doi:10.3897/zookeys.547.9381)
Supplement: XML Treatment for Jolibrotica chujoi [file zookeys.547.9381-treatment3.xml]

<!DOCTYPE tp:taxon-treatment
  PUBLIC "-//TaxonX//DTD Taxonomic Treatment Publishing DTD v0 20100105//EN" "tax-treatment-NSO.dtd">
<tp:taxon-treatment xmlns:tp="http://www.plazi.org/taxpub"><tp:treatment-meta><kwd-group><label>Taxon classification</label><kwd><named-content content-type="kingdom">Animalia</named-content></kwd><kwd><named-content content-type="order">Coleoptera</named-content></kwd><kwd><named-content content-type="family">Chrysomelidae</named-content></kwd></kwd-group><mixed-citation publication-type="journal"><person-group><name><surname>Lee</surname><given-names>Chi-Feng</given-names></name><name><surname>Bezděk</surname><given-names>Jan</given-names></name></person-group><article-title>Revision of “<italic><tp:taxon-name><tp:taxon-name-part taxon-name-part-type="genus">Phyllobrotica</tp:taxon-name-part></tp:taxon-name></italic>” from Taiwan with description of <italic><tp:taxon-name><tp:taxon-name-part taxon-name-part-type="genus">Jolibrotica</tp:taxon-name-part></tp:taxon-name></italic> gen. n. (<tp:taxon-name><tp:taxon-name-part taxon-name-part-type="order">Coleoptera</tp:taxon-name-part></tp:taxon-name>, <tp:taxon-name><tp:taxon-name-part taxon-name-part-type="family">Chrysomelidae</tp:taxon-name-part></tp:taxon-name>, <tp:taxon-name><tp:taxon-name-part taxon-name-part-type="subfamily">Galerucinae</tp:taxon-name-part></tp:taxon-name>)</article-title><source>Zookeys</source><day>17</day><month>12</month><year>2015</year><volume>2015</volume><issue>547</issue><fpage>75</fpage><lpage>92</lpage><pub-id pub-id-type="doi">10.3897/zookeys.547.9381</pub-id></mixed-citation></tp:treatment-meta><tp:nomenclature><tp:taxon-name>
                        <tp:taxon-name-part taxon-name-part-type="genus">Jolibrotica</tp:taxon-name-part>
                        <tp:taxon-name-part taxon-name-part-type="species">chujoi</tp:taxon-name-part>
                    </tp:taxon-name><tp:taxon-authority>(Kimoto, 1969)</tp:taxon-authority><tp:taxon-status xmlns:xlink="http://www.w3.org/1999/xlink" xlink:type="simple">comb. n.</tp:taxon-status><tp:nomenclature-citation-list><tp:nomenclature-citation><tp:taxon-name><tp:taxon-name-part taxon-name-part-type="genus">Phyllobrotica</tp:taxon-name-part> <tp:taxon-name-part taxon-name-part-type="species">sauteri</tp:taxon-name-part></tp:taxon-name><comment> Chûjô, 1963: 395.</comment></tp:nomenclature-citation><tp:nomenclature-citation><tp:taxon-name><tp:taxon-name-part taxon-name-part-type="genus">Phyllobrotica</tp:taxon-name-part> <tp:taxon-name-part taxon-name-part-type="species">chujoi</tp:taxon-name-part></tp:taxon-name><comment> Kimoto, 1969: 38 (replacement name); <xref ref-type="bibr" rid="B17">Wilcox 1973</xref>: 471; <xref ref-type="bibr" rid="B9">Kimoto 1989</xref>: 252; <xref ref-type="bibr" rid="B10">Kimoto 1991</xref>: 12; <xref ref-type="bibr" rid="B11">Kimoto and Chu 1996</xref>: 72; <xref ref-type="bibr" rid="B12">Kimoto and Takizawa 1997</xref>: 303, 377; <xref ref-type="bibr" rid="B1">Beenen 2010</xref>: 487.</comment></tp:nomenclature-citation></tp:nomenclature-citation-list></tp:nomenclature><tp:treatment-sec sec-type="Type locality"><title>Type locality.</title><p>Taiwan: Kaoshiung city, Chiasien [甲仙] (= Kosempo), <named-content xmlns:xlink="http://www.w3.org/1999/xlink" content-type="dwc:verbatimCoordinates" xlink:type="simple">23°06'52"N, 120°37'53"E</named-content>, 500 m.</p></tp:treatment-sec><tp:treatment-sec sec-type="type material"><title>Type material examined.</title><p>Holotype ♂ (<named-content xmlns:xlink="http://www.w3.org/1999/xlink" content-type="dwc:institutional_code" xlink:type="simple">HNHM</named-content>), labeled: “Kosempo [= Chiasien, in Kaoshiung] / 980. [<abbrev xmlns:xlink="http://www.w3.org/1999/xlink" xlink:title="preceding data are printed" xlink:type="simple">p</abbrev>, <abbrev xmlns:xlink="http://www.w3.org/1999/xlink" xlink:title="white label" xlink:type="simple">w</abbrev>] // Formosa / Sauter [<abbrev xmlns:xlink="http://www.w3.org/1999/xlink" xlink:title="preceding data are printed" xlink:type="simple">p</abbrev>, <abbrev xmlns:xlink="http://www.w3.org/1999/xlink" xlink:title="white label" xlink:type="simple">w</abbrev>] // Holotype [<abbrev xmlns:xlink="http://www.w3.org/1999/xlink" xlink:title="preceding data are handwritten" xlink:type="simple">h</abbrev>, <abbrev xmlns:xlink="http://www.w3.org/1999/xlink" xlink:title="red label" xlink:type="simple">r</abbrev>] // Holotypus [<abbrev xmlns:xlink="http://www.w3.org/1999/xlink" xlink:title="preceding data are printed" xlink:type="simple">p</abbrev>, red letters] / <tp:taxon-name><tp:taxon-name-part taxon-name-part-type="genus">Phyllobrotica</tp:taxon-name-part></tp:taxon-name> / <tp:taxon-name><tp:taxon-name-part taxon-name-part-type="species">sauteri</tp:taxon-name-part></tp:taxon-name> / Chujo [<abbrev xmlns:xlink="http://www.w3.org/1999/xlink" xlink:title="preceding data are handwritten" xlink:type="simple">h</abbrev>, <abbrev xmlns:xlink="http://www.w3.org/1999/xlink" xlink:title="white label" xlink:type="simple">w</abbrev>, with red border] // <italic><tp:taxon-name><tp:taxon-name-part taxon-name-part-type="genus">Phyllobrotica</tp:taxon-name-part></tp:taxon-name></italic> / <italic><tp:taxon-name><tp:taxon-name-part taxon-name-part-type="species">sauteri</tp:taxon-name-part></tp:taxon-name></italic> Chûjô [<abbrev xmlns:xlink="http://www.w3.org/1999/xlink" xlink:title="preceding data are handwritten" xlink:type="simple">h</abbrev>] / Det. M. CHUJO, 1961 [<abbrev xmlns:xlink="http://www.w3.org/1999/xlink" xlink:title="preceding data are printed" xlink:type="simple">p</abbrev>, <abbrev xmlns:xlink="http://www.w3.org/1999/xlink" xlink:title="white label" xlink:type="simple">w</abbrev>]”.</p></tp:treatment-sec><tp:treatment-sec sec-type="Additional specimens examined"><title>Additional specimens examined</title><p>(n = 21). <bold>TAIWAN. Kaoshiung</bold>: 1♀, Tengchih, 4.VII.2011, leg. M.-H. Tsou (<named-content xmlns:xlink="http://www.w3.org/1999/xlink" content-type="dwc:institutional_code" xlink:type="simple">TARI</named-content>); 1♀, same locality, 8.VI.2013, leg. W.-C. Liao (<named-content xmlns:xlink="http://www.w3.org/1999/xlink" content-type="dwc:institutional_code" xlink:type="simple">TARI</named-content>); <bold>Pingtung</bold>: 1♂, Kenting, 22-26.III.1982, leg. T. Lin &amp; S. C. Lin (<named-content xmlns:xlink="http://www.w3.org/1999/xlink" content-type="dwc:institutional_code" xlink:type="simple">TARI</named-content>); 3♂♂, 2♀♀, Nanjenhu, 31.III.2011, leg. J.-C. Chen (<named-content xmlns:xlink="http://www.w3.org/1999/xlink" content-type="dwc:institutional_code" xlink:type="simple">TARI</named-content>, 1♂, 1♀ <abbrev xmlns:xlink="http://www.w3.org/1999/xlink" content-type="institution" xlink:title="Jan Bezděk collection, Brno, Czech Republic" xlink:type="simple">JBCB</abbrev>); 1♂, Peitawushan, 8.V.2014, leg. J.-C. Chen (<named-content xmlns:xlink="http://www.w3.org/1999/xlink" content-type="dwc:institutional_code" xlink:type="simple">TARI</named-content>); 1♀, same locality, 3.VI.2014, leg. Y.-T. Chung (<named-content xmlns:xlink="http://www.w3.org/1999/xlink" content-type="dwc:institutional_code" xlink:type="simple">TARI</named-content>); 3♂♂, Sheding Park, 9.IV.2012, leg. Y.-C. Lan &amp; W.-N. Lu (<named-content xmlns:xlink="http://www.w3.org/1999/xlink" content-type="dwc:institutional_code" xlink:type="simple">TARI</named-content>, 1♂ <abbrev xmlns:xlink="http://www.w3.org/1999/xlink" content-type="institution" xlink:title="Jan Bezděk collection, Brno, Czech Republic" xlink:type="simple">JBCB</abbrev>); 1♀, Sheting, 5.V.2010, leg. J.-C. Chen (<abbrev xmlns:xlink="http://www.w3.org/1999/xlink" content-type="institution" xlink:title="Jan Bezděk collection, Brno, Czech Republic" xlink:type="simple">JBCB</abbrev>); 1♂, Wutai, 22.III.2010, leg. J.-C. Chen (<named-content xmlns:xlink="http://www.w3.org/1999/xlink" content-type="dwc:institutional_code" xlink:type="simple">TARI</named-content>); 2♂♂, 3♀♀, same locality, 23.VI.2014, leg. J.-C. Chen (<named-content xmlns:xlink="http://www.w3.org/1999/xlink" content-type="dwc:institutional_code" xlink:type="simple">TARI</named-content>); 1♂, 8-15 km NE of Hengchung, 15.-20.VI.2008, leg. F. &amp; L. Kantner (<abbrev xmlns:xlink="http://www.w3.org/1999/xlink" content-type="institution" xlink:title="Jan Bezděk collection, Brno, Czech Republic" xlink:type="simple">JBCB</abbrev>).</p></tp:treatment-sec><tp:treatment-sec sec-type="Diagnosis"><title>Diagnosis.</title><p><italic><tp:taxon-name><tp:taxon-name-part taxon-name-part-type="genus">Jolibrotica</tp:taxon-name-part> <tp:taxon-name-part taxon-name-part-type="species">chujoi</tp:taxon-name-part></tp:taxon-name></italic> is similar to <italic><tp:taxon-name><tp:taxon-name-part taxon-name-part-type="genus">Jolibrotica</tp:taxon-name-part> <tp:taxon-name-part taxon-name-part-type="species">sauteri</tp:taxon-name-part></tp:taxon-name></italic> but differs by its shiny black color and wider penis.</p><!--PageBreak--></tp:treatment-sec><tp:treatment-sec sec-type="Males"><title>Males.</title><p>Length 3.2–3.8 mm, width 1.2 mm. Color blackish brown (Figs <xref ref-type="fig" rid="F4">17–19</xref>). Eyes small, distance between eyes 4.3 times wider than diameter of eye. Antenna (Fig. <xref ref-type="fig" rid="F5">23</xref>) filiform and long, as long as body size, ratio of length of antennomeres III to XI about 1.0 : 1.2 : 1.2 : 1.1 : 1.1 : 1.0 : 0.9 : 0.9 : 1.1; ratio of length to width from antennomere III to XI about 2.8 : 3.1 : 3.1 : 3.0 : 3.0 : 2.7 : 2.8 : 2.7 : 3.6. Pronotum quadrilateral; 1.47-1.54 times wider than long; widened anteriorly; disc moderately depressed behind middle. Elytra elongate, 1.66–1.69 times longer than wide; wid<!--PageBreak-->est at apical 1/3. First tarsomeres normal. Abdominal ventrites without modification, ventrite V with apical margin truncate. Penis (Figs <xref ref-type="fig" rid="F5">25</xref>, <xref ref-type="fig" rid="F5">26</xref>) elongate, about 6.8 times longer than wide, apex rounded with small distinct tip, widest at apical 1/10, towards <!--PageBreak-->base gradually narrowed; tectum membranous; ventral surface with longitudinal median area membranous; extremely slender and slightly curved behind mddile at lateral view; internal sac with one longitudinal sclerite, apex forming inwards forked processes, base deeply bifurcate.</p><fig id="F4" position="float" orientation="portrait"><label>Figures 17–22.</label><caption><p>Habitus of <italic><tp:taxon-name><tp:taxon-name-part taxon-name-part-type="genus">Jolibrotica</tp:taxon-name-part> <tp:taxon-name-part taxon-name-part-type="species">chujoi</tp:taxon-name-part></tp:taxon-name></italic>. <bold>17</bold> Male, dorsal view <bold>18</bold> ditto, ventral view <bold>19</bold> ditto, lateral view <bold>20</bold> Female, dorsal view <bold>21</bold> ditto, ventral view <bold>22</bold> ditto, lateral view.</p></caption><graphic xmlns:xlink="http://www.w3.org/1999/xlink" xlink:href="zookeys-547-075-g004.jpg" position="float" orientation="portrait" xlink:type="simple" id="oo_70141.jpg"/></fig><fig id="F5" position="float" orientation="portrait"><label>Figures 23–29.</label><caption><p><italic><tp:taxon-name><tp:taxon-name-part taxon-name-part-type="genus">Jolibrotica</tp:taxon-name-part> <tp:taxon-name-part taxon-name-part-type="species">chujoi</tp:taxon-name-part></tp:taxon-name></italic>. <bold>23</bold> Antenna male <bold>24</bold> Antenna, female <bold>25</bold> Penis, dorsal view <bold>26</bold> Penis, lateral view <bold>27</bold> Gonocoxae <bold>28</bold> Ventrite VIII <bold>29</bold> Spermatheca.</p></caption><graphic xmlns:xlink="http://www.w3.org/1999/xlink" xlink:href="zookeys-547-075-g005.jpg" position="float" orientation="portrait" xlink:type="simple" id="oo_70142.jpg"/></fig></tp:treatment-sec><tp:treatment-sec sec-type="Females"><title>Females.</title><p>Length 4.1–4.3 mm, width 2.1–2.2 mm. Similar to male (Figs <xref ref-type="fig" rid="F4">20–22</xref>); antenna relatively slender than in male (Fig. <xref ref-type="fig" rid="F5">24</xref>), about 0.9 times as long as body, ratio of length of antennomeres III to XI about 1.0 : 1.0 : 0.9 : 0.9 : 0.9 : 0.8 : 0.8 : 0.8 : 1.1; ratio of length to width from antennomere III to XI about 3.6 : 3.6 : 3.2 : 3.2 : 3.2 : 3.0 : 3.0 : 2.9 : 3.3. Apical margin of ventrite V truncate. Gonocoxae (Fig. <xref ref-type="fig" rid="F5">27</xref>) slender, well separated from each other, combined together from apical 2/5 to 3/5; each gonocoxa with seven setae from apical 1/6 to apex. Ventrite VIII (Fig. <xref ref-type="fig" rid="F5">28</xref>) only laterally sclerotized; apical margin widely rounded, with several long setae near lateral margins, and several long and dense setae mixed along apical margin. Spermathecal receptaculum (Fig. <xref ref-type="fig" rid="F5">29</xref>) extremely swollen; pump extremely slender and curved; sclerotized spermathecal duct short and wide.</p></tp:treatment-sec><tp:treatment-sec sec-type="Distribution"><title>Distribution.</title><p>Endemic to southern Taiwan below 1500 m elevation (Fig. <xref ref-type="fig" rid="F3">15</xref>).</p></tp:treatment-sec><tp:treatment-sec sec-type="Host plant"><title>Host plant.</title><p><italic><tp:taxon-name><tp:taxon-name-part taxon-name-part-type="genus">Callicarpa</tp:taxon-name-part> <tp:taxon-name-part taxon-name-part-type="species">kochiana</tp:taxon-name-part></tp:taxon-name></italic> Makino (<tp:taxon-name><tp:taxon-name-part taxon-name-part-type="family">Verbenaceae</tp:taxon-name-part></tp:taxon-name>).</p></tp:treatment-sec><tp:treatment-sec><!--Section generated to contain objects referenced in tp:taxon-treatment.--><fig id="F3" position="float" orientation="portrait"><label>Figures 14–16.</label><caption><p>Distribution maps, solid line: 1000 m, broken line: 2000 m. <bold>14</bold> <italic><tp:taxon-name><tp:taxon-name-part taxon-name-part-type="genus">Jolibrotica</tp:taxon-name-part> <tp:taxon-name-part taxon-name-part-type="species">sauteri</tp:taxon-name-part></tp:taxon-name></italic> <bold>15</bold> <italic><tp:taxon-name><tp:taxon-name-part taxon-name-part-type="genus">Jolibrotica</tp:taxon-name-part> <tp:taxon-name-part taxon-name-part-type="species">chujoi</tp:taxon-name-part></tp:taxon-name></italic> <bold>16</bold> <italic><tp:taxon-name><tp:taxon-name-part taxon-name-part-type="genus">Haplosomoides</tp:taxon-name-part> <tp:taxon-name-part taxon-name-part-type="species">shirozui</tp:taxon-name-part></tp:taxon-name></italic>.</p></caption><graphic xmlns:xlink="http://www.w3.org/1999/xlink" xlink:href="zookeys-547-075-g003.jpg" position="float" orientation="portrait" xlink:type="simple" id="oo_70140.jpg"/></fig></tp:treatment-sec><ref-list><ref id="B17"><mixed-citation xmlns:xlink="http://www.w3.org/1999/xlink" xlink:type="simple"><person-group><name name-style="western"><surname>Wilcox</surname><given-names>JA</given-names></name></person-group> (<year>1973</year>) <article-title><tp:taxon-name><tp:taxon-name-part taxon-name-part-type="family">Chrysomelidae</tp:taxon-name-part></tp:taxon-name>: <tp:taxon-name><tp:taxon-name-part taxon-name-part-type="subfamily">Galerucinae</tp:taxon-name-part></tp:taxon-name> (<tp:taxon-name><tp:taxon-name-part taxon-name-part-type="tribe">Luperini</tp:taxon-name-part></tp:taxon-name>: <tp:taxon-name><tp:taxon-name-part taxon-name-part-type="above-genus">Luperina</tp:taxon-name-part></tp:taxon-name>).</article-title> In: <person-group><name name-style="western"><surname>Wilcox</surname><given-names>JA</given-names></name></person-group> (<role>Ed.</role>) <source>Coleopterorum Catalogus Supplementa</source>. <volume>Pars 78</volume>(<issue>3</issue>). <publisher-name>W. Junk</publisher-name>, <publisher-loc>’s Gravenhage</publisher-loc>, <fpage>433</fpage>–<lpage>664</lpage>.</mixed-citation></ref><ref id="B9"><mixed-citation xmlns:xlink="http://www.w3.org/1999/xlink" xlink:type="simple"><person-group><name name-style="western"><surname>Kimoto</surname><given-names>S</given-names></name></person-group> (<year>1989</year>) <article-title>The Taiwanese <tp:taxon-name><tp:taxon-name-part taxon-name-part-type="family">Chrysomelidae</tp:taxon-name-part></tp:taxon-name> (<tp:taxon-name><tp:taxon-name-part taxon-name-part-type="class">Insecta</tp:taxon-name-part></tp:taxon-name>: <tp:taxon-name><tp:taxon-name-part taxon-name-part-type="order">Coleoptera</tp:taxon-name-part></tp:taxon-name>) collected by Dr. Kintaro Baba, on the occasion of his entomological survey in 1983 and 1986.</article-title> <source>Kurume University Journal</source> <volume>38</volume>: <fpage>237</fpage>–<lpage>272</lpage>. </mixed-citation></ref><ref id="B10"><mixed-citation xmlns:xlink="http://www.w3.org/1999/xlink" xlink:type="simple"><person-group><name name-style="western"><surname>Kimoto</surname><given-names>S</given-names></name></person-group> (<year>1991</year>) <article-title>The Taiwanese <tp:taxon-name><tp:taxon-name-part taxon-name-part-type="family">Chrysomelidae</tp:taxon-name-part></tp:taxon-name> (<tp:taxon-name><tp:taxon-name-part taxon-name-part-type="class">Insecta</tp:taxon-name-part></tp:taxon-name>: <tp:taxon-name><tp:taxon-name-part taxon-name-part-type="order">Coleoptera</tp:taxon-name-part></tp:taxon-name>) collected by Dr. Kintaro Baba, on the occasion of his entomological survey in 1987, 1988 and 1989.</article-title> <source>Kurume University Journal</source> <volume>40</volume>: <fpage>1</fpage>–<lpage>27</lpage>. </mixed-citation></ref><ref id="B11"><mixed-citation xmlns:xlink="http://www.w3.org/1999/xlink" xlink:type="simple"><person-group><name name-style="western"><surname>Kimoto</surname><given-names>S</given-names></name><name name-style="western"><surname>Chu</surname><given-names>Y-I</given-names></name></person-group> (<year>1996</year>) <article-title>Systematic catalog of <tp:taxon-name><tp:taxon-name-part taxon-name-part-type="family">Chrysomelidae</tp:taxon-name-part></tp:taxon-name> of Taiwan (<tp:taxon-name><tp:taxon-name-part taxon-name-part-type="class">Insecta</tp:taxon-name-part></tp:taxon-name>: <tp:taxon-name><tp:taxon-name-part taxon-name-part-type="order">Coleoptera</tp:taxon-name-part></tp:taxon-name>).</article-title> <source>Bulletin of the Institute of Comparative Studies of International Cultures and Societies</source> <volume>16</volume>: <fpage>1</fpage>–<lpage>152</lpage>. </mixed-citation></ref><ref id="B12"><mixed-citation xmlns:xlink="http://www.w3.org/1999/xlink" xlink:type="simple"><person-group><name name-style="western"><surname>Kimoto</surname><given-names>S</given-names></name><name name-style="western"><surname>Takizawa</surname><given-names>H</given-names></name></person-group> (<year>1997</year>) <source>Leaf beetles (<tp:taxon-name><tp:taxon-name-part taxon-name-part-type="family">Chrysomelidae</tp:taxon-name-part></tp:taxon-name>) of Taiwan.</source> <publisher-name>Tokai University Press</publisher-name>, <publisher-loc>Tokyo</publisher-loc>, <size units="page">581 pp</size>. </mixed-citation></ref><ref id="B1"><mixed-citation xmlns:xlink="http://www.w3.org/1999/xlink" xlink:type="simple"><person-group><name name-style="western"><surname>Beenen</surname><given-names>R</given-names></name></person-group> (<year>2010</year>) <article-title><tp:taxon-name><tp:taxon-name-part taxon-name-part-type="subfamily">Galerucinae</tp:taxon-name-part></tp:taxon-name>.</article-title> In: <person-group><name name-style="western"><surname>Löbl</surname><given-names>I</given-names></name><name name-style="western"><surname>Smetana</surname><given-names>A</given-names></name></person-group> (<role>Eds</role>) <source>Catalogue of Palaearctic <tp:taxon-name><tp:taxon-name-part taxon-name-part-type="order">Coleoptera</tp:taxon-name-part></tp:taxon-name>. Volume 6. <tp:taxon-name><tp:taxon-name-part taxon-name-part-type="superfamily">Chrysomeloidea</tp:taxon-name-part></tp:taxon-name></source>. <publisher-name>Apollo Books</publisher-name>, <publisher-loc>Stenstrup</publisher-loc>, <fpage>443</fpage>–<lpage>491</lpage>. </mixed-citation></ref></ref-list></tp:taxon-treatment>
