# Supplementary material for: Revision of “Phyllobrotica” from Taiwan with description of Jolibrotica gen. n. (Coleoptera, Chrysomelidae, Galerucinae)
Source: Zookeys. 2015 Dec 17;(547):75–92. doi: 10.3897/zookeys.547.9381 (PMC4714334; doi:10.3897/zookeys.547.9381)
Supplement: XML Treatment for Haplosomoides shirozui [file zookeys.547.9381-treatment4.xml]

<!DOCTYPE tp:taxon-treatment
  PUBLIC "-//TaxonX//DTD Taxonomic Treatment Publishing DTD v0 20100105//EN" "tax-treatment-NSO.dtd">
<tp:taxon-treatment xmlns:tp="http://www.plazi.org/taxpub"><tp:treatment-meta><kwd-group><label>Taxon classification</label><kwd><named-content content-type="kingdom">Animalia</named-content></kwd><kwd><named-content content-type="order">Coleoptera</named-content></kwd><kwd><named-content content-type="family">Chrysomelidae</named-content></kwd></kwd-group><mixed-citation publication-type="journal"><person-group><name><surname>Lee</surname><given-names>Chi-Feng</given-names></name><name><surname>Bezděk</surname><given-names>Jan</given-names></name></person-group><article-title>Revision of “<italic><tp:taxon-name><tp:taxon-name-part taxon-name-part-type="genus">Phyllobrotica</tp:taxon-name-part></tp:taxon-name></italic>” from Taiwan with description of <italic><tp:taxon-name><tp:taxon-name-part taxon-name-part-type="genus">Jolibrotica</tp:taxon-name-part></tp:taxon-name></italic> gen. n. (<tp:taxon-name><tp:taxon-name-part taxon-name-part-type="order">Coleoptera</tp:taxon-name-part></tp:taxon-name>, <tp:taxon-name><tp:taxon-name-part taxon-name-part-type="family">Chrysomelidae</tp:taxon-name-part></tp:taxon-name>, <tp:taxon-name><tp:taxon-name-part taxon-name-part-type="subfamily">Galerucinae</tp:taxon-name-part></tp:taxon-name>)</article-title><source>Zookeys</source><day>17</day><month>12</month><year>2015</year><volume>2015</volume><issue>547</issue><fpage>75</fpage><lpage>92</lpage><pub-id pub-id-type="doi">10.3897/zookeys.547.9381</pub-id></mixed-citation></tp:treatment-meta><tp:nomenclature><tp:taxon-name>
                        <tp:taxon-name-part taxon-name-part-type="genus">Haplosomoides</tp:taxon-name-part>
                        <tp:taxon-name-part taxon-name-part-type="species">shirozui</tp:taxon-name-part>
                    </tp:taxon-name><tp:taxon-authority>(Kimoto, 1969)</tp:taxon-authority><tp:taxon-status xmlns:xlink="http://www.w3.org/1999/xlink" xlink:type="simple">comb. n.</tp:taxon-status><tp:nomenclature-citation-list><tp:nomenclature-citation><tp:taxon-name><tp:taxon-name-part taxon-name-part-type="genus">Phyllobrotica</tp:taxon-name-part> <tp:taxon-name-part taxon-name-part-type="species">shirozui</tp:taxon-name-part></tp:taxon-name><comment> Kimoto, 1969: 37; <xref ref-type="bibr" rid="B17">Wilcox 1973</xref>: 474; <xref ref-type="bibr" rid="B9">Kimoto 1989</xref>: 252; <xref ref-type="bibr" rid="B10">Kimoto 1991</xref>: 12; <xref ref-type="bibr" rid="B15">Takizawa et al. 1995</xref>: 12; <xref ref-type="bibr" rid="B11">Kimoto and Chu 1996</xref>: 72; <xref ref-type="bibr" rid="B12">Kimoto and Takizawa 1997</xref>: 303, 378; <xref ref-type="bibr" rid="B1">Beenen 2010</xref>: 487.</comment></tp:nomenclature-citation></tp:nomenclature-citation-list></tp:nomenclature><tp:treatment-sec sec-type="Type locality"><title>Type locality.</title><p>Taiwan: Chiayi county, Fenchihu [奮起湖], <named-content xmlns:xlink="http://www.w3.org/1999/xlink" content-type="dwc:verbatimCoordinates" xlink:type="simple">23°30'22"N, 120°42'01"E</named-content>, 1500 m.</p></tp:treatment-sec><tp:treatment-sec sec-type="type material"><title>Type material examined.</title><p>Holotype ♂ (<named-content xmlns:xlink="http://www.w3.org/1999/xlink" content-type="dwc:institutional_code" xlink:type="simple">KUEC</named-content>), labeled: “(Taiwan) / Fenchihu, 1400m / Chiayi Hsien [<abbrev xmlns:xlink="http://www.w3.org/1999/xlink" xlink:title="preceding data are printed" xlink:type="simple">p</abbrev>, <abbrev xmlns:xlink="http://www.w3.org/1999/xlink" xlink:title="white label" xlink:type="simple">w</abbrev>] // 12.IV.[<abbrev xmlns:xlink="http://www.w3.org/1999/xlink" xlink:title="preceding data are handwritten" xlink:type="simple">h</abbrev>]1965[<abbrev xmlns:xlink="http://www.w3.org/1999/xlink" xlink:title="preceding data are printed" xlink:type="simple">p</abbrev>] / T. Shirôzu [<abbrev xmlns:xlink="http://www.w3.org/1999/xlink" xlink:title="preceding data are printed" xlink:type="simple">p</abbrev>, <abbrev xmlns:xlink="http://www.w3.org/1999/xlink" xlink:title="white label" xlink:type="simple">w</abbrev>] // Host: [<abbrev xmlns:xlink="http://www.w3.org/1999/xlink" xlink:title="preceding data are printed" xlink:type="simple">p</abbrev>] / 食草標本 No. 6 [<abbrev xmlns:xlink="http://www.w3.org/1999/xlink" xlink:title="preceding data are handwritten" xlink:type="simple">h</abbrev>, <abbrev xmlns:xlink="http://www.w3.org/1999/xlink" xlink:title="white label" xlink:type="simple">w</abbrev>] // Japan-U. S. / Co-op. Sci. / Programme [<abbrev xmlns:xlink="http://www.w3.org/1999/xlink" xlink:title="preceding data are printed" xlink:type="simple">p</abbrev>, <abbrev xmlns:xlink="http://www.w3.org/1999/xlink" xlink:title="yellow label" xlink:type="simple">y</abbrev>] // <italic><tp:taxon-name><tp:taxon-name-part taxon-name-part-type="genus">Phyllobrotica</tp:taxon-name-part></tp:taxon-name></italic> / <italic><tp:taxon-name><tp:taxon-name-part taxon-name-part-type="species">shirozui</tp:taxon-name-part></tp:taxon-name></italic> / Kimoto, n. sp, [<abbrev xmlns:xlink="http://www.w3.org/1999/xlink" xlink:title="preceding data are handwritten" xlink:type="simple">h</abbrev>, <abbrev xmlns:xlink="http://www.w3.org/1999/xlink" xlink:title="white label" xlink:type="simple">w</abbrev>] // HOLOTYPE [<abbrev xmlns:xlink="http://www.w3.org/1999/xlink" xlink:title="preceding data are printed" xlink:type="simple">p</abbrev>, <abbrev xmlns:xlink="http://www.w3.org/1999/xlink" xlink:title="red label" xlink:type="simple">r</abbrev>]”. Paratypes: 1♀ (<named-content xmlns:xlink="http://www.w3.org/1999/xlink" content-type="dwc:institutional_code" xlink:type="simple">KMNH</named-content>): “(Taiwan) / Fenchihu, 1400m / Chiayi Hsien [<abbrev xmlns:xlink="http://www.w3.org/1999/xlink" xlink:title="preceding data are printed" xlink:type="simple">p</abbrev>, <abbrev xmlns:xlink="http://www.w3.org/1999/xlink" xlink:title="white label" xlink:type="simple">w</abbrev>] // 12.IV[<abbrev xmlns:xlink="http://www.w3.org/1999/xlink" xlink:title="preceding data are handwritten" xlink:type="simple">h</abbrev>]. 1965[<abbrev xmlns:xlink="http://www.w3.org/1999/xlink" xlink:title="preceding data are printed" xlink:type="simple">p</abbrev>] / T. Shirôzu [<abbrev xmlns:xlink="http://www.w3.org/1999/xlink" xlink:title="preceding data are printed" xlink:type="simple">p</abbrev>, <abbrev xmlns:xlink="http://www.w3.org/1999/xlink" xlink:title="white label" xlink:type="simple">w</abbrev>] // Host: [<abbrev xmlns:xlink="http://www.w3.org/1999/xlink" xlink:title="preceding data are printed" xlink:type="simple">p</abbrev>] / 食草標本 No. 6 [<abbrev xmlns:xlink="http://www.w3.org/1999/xlink" xlink:title="preceding data are handwritten" xlink:type="simple">h</abbrev>, <abbrev xmlns:xlink="http://www.w3.org/1999/xlink" xlink:title="white label" xlink:type="simple">w</abbrev>] // Japan-U. S. / Co-op. Sci. / Programme [<abbrev xmlns:xlink="http://www.w3.org/1999/xlink" xlink:title="preceding data are printed" xlink:type="simple">p</abbrev>, <abbrev xmlns:xlink="http://www.w3.org/1999/xlink" xlink:title="yellow label" xlink:type="simple">y</abbrev>] // <italic><tp:taxon-name><tp:taxon-name-part taxon-name-part-type="genus">Phyllobrotica</tp:taxon-name-part></tp:taxon-name></italic> / <italic><tp:taxon-name><tp:taxon-name-part taxon-name-part-type="species">shirozui</tp:taxon-name-part></tp:taxon-name></italic> / Kimoto, n. sp, [<abbrev xmlns:xlink="http://www.w3.org/1999/xlink" xlink:title="preceding data are handwritten" xlink:type="simple">h</abbrev>, <abbrev xmlns:xlink="http://www.w3.org/1999/xlink" xlink:title="white label" xlink:type="simple">w</abbrev>] // PARATOPOTYPE [<abbrev xmlns:xlink="http://www.w3.org/1999/xlink" xlink:title="preceding data are printed" xlink:type="simple">p</abbrev>, <abbrev xmlns:xlink="http://www.w3.org/1999/xlink" xlink:title="blue label" xlink:type="simple">b</abbrev>]”; 1♂ (<named-content xmlns:xlink="http://www.w3.org/1999/xlink" content-type="dwc:institutional_code" xlink:type="simple">KMNH</named-content>), same but without “Host: [<abbrev xmlns:xlink="http://www.w3.org/1999/xlink" xlink:title="preceding data are printed" xlink:type="simple">p</abbrev>] / 食草標本 No. 6 [<abbrev xmlns:xlink="http://www.w3.org/1999/xlink" xlink:title="preceding data are handwritten" xlink:type="simple">h</abbrev>, <abbrev xmlns:xlink="http://www.w3.org/1999/xlink" xlink:title="white label" xlink:type="simple">w</abbrev>]”; 1 ex., (<named-content xmlns:xlink="http://www.w3.org/1999/xlink" content-type="dwc:institutional_code" xlink:type="simple">KMNH</named-content>): “(Taiwan) / Sungkang / Nantou Hsien [<abbrev xmlns:xlink="http://www.w3.org/1999/xlink" xlink:title="preceding data are printed" xlink:type="simple">p</abbrev>, <abbrev xmlns:xlink="http://www.w3.org/1999/xlink" xlink:title="white label" xlink:type="simple">w</abbrev>] // 10.VI[<abbrev xmlns:xlink="http://www.w3.org/1999/xlink" xlink:title="preceding data are handwritten" xlink:type="simple">h</abbrev>].1965[<abbrev xmlns:xlink="http://www.w3.org/1999/xlink" xlink:title="preceding data are printed" xlink:type="simple">p</abbrev>] / T. Shirôzu [<abbrev xmlns:xlink="http://www.w3.org/1999/xlink" xlink:title="preceding data are printed" xlink:type="simple">p</abbrev>, <abbrev xmlns:xlink="http://www.w3.org/1999/xlink" xlink:title="white label" xlink:type="simple">w</abbrev>] // <italic><tp:taxon-name><tp:taxon-name-part taxon-name-part-type="genus">Phyllobrotica</tp:taxon-name-part></tp:taxon-name></italic> / <italic><tp:taxon-name><tp:taxon-name-part taxon-name-part-type="species">shirozui</tp:taxon-name-part></tp:taxon-name></italic> / Kimoto, n. sp, [<abbrev xmlns:xlink="http://www.w3.org/1999/xlink" xlink:title="preceding data are handwritten" xlink:type="simple">h</abbrev>, <abbrev xmlns:xlink="http://www.w3.org/1999/xlink" xlink:title="white label" xlink:type="simple">w</abbrev>] // PARATOPOTYPE [<abbrev xmlns:xlink="http://www.w3.org/1999/xlink" xlink:title="preceding data are printed" xlink:type="simple">p</abbrev>, <abbrev xmlns:xlink="http://www.w3.org/1999/xlink" xlink:title="blue label" xlink:type="simple">b</abbrev>]”; 2♀♀, (<named-content xmlns:xlink="http://www.w3.org/1999/xlink" content-type="dwc:institutional_code" xlink:type="simple">KMNH</named-content>): “(Taiwan) / Sungkang / Nantou Hsien [<abbrev xmlns:xlink="http://www.w3.org/1999/xlink" xlink:title="preceding data are printed" xlink:type="simple">p</abbrev>, <abbrev xmlns:xlink="http://www.w3.org/1999/xlink" xlink:title="white label" xlink:type="simple">w</abbrev>] // 31. [<abbrev xmlns:xlink="http://www.w3.org/1999/xlink" xlink:title="preceding data are handwritten" xlink:type="simple">h</abbrev>]V.1965[<abbrev xmlns:xlink="http://www.w3.org/1999/xlink" xlink:title="preceding data are printed" xlink:type="simple">p</abbrev>] / T. Shirôzu [<abbrev xmlns:xlink="http://www.w3.org/1999/xlink" xlink:title="preceding data are printed" xlink:type="simple">p</abbrev>, <abbrev xmlns:xlink="http://www.w3.org/1999/xlink" xlink:title="white label" xlink:type="simple">w</abbrev>] // <italic><tp:taxon-name><tp:taxon-name-part taxon-name-part-type="genus">Phyllobrotica</tp:taxon-name-part></tp:taxon-name></italic> / <italic><tp:taxon-name><tp:taxon-name-part taxon-name-part-type="species">shirozui</tp:taxon-name-part></tp:taxon-name></italic> / Kimoto, n. sp, [<abbrev xmlns:xlink="http://www.w3.org/1999/xlink" xlink:title="preceding data are handwritten" xlink:type="simple">h</abbrev>, <abbrev xmlns:xlink="http://www.w3.org/1999/xlink" xlink:title="white label" xlink:type="simple">w</abbrev>] // PARATYPE [<abbrev xmlns:xlink="http://www.w3.org/1999/xlink" xlink:title="preceding data are printed" xlink:type="simple">p</abbrev>, <abbrev xmlns:xlink="http://www.w3.org/1999/xlink" xlink:title="blue label" xlink:type="simple">b</abbrev>]”; 2♂♂ (<named-content xmlns:xlink="http://www.w3.org/1999/xlink" content-type="dwc:institutional_code" xlink:type="simple">KMNH</named-content>): “(Taiwan) / Sungkang / Nantou Hsien [<abbrev xmlns:xlink="http://www.w3.org/1999/xlink" xlink:title="preceding data are printed" xlink:type="simple">p</abbrev>, <abbrev xmlns:xlink="http://www.w3.org/1999/xlink" xlink:title="white label" xlink:type="simple">w</abbrev>] // 10. VI. [<abbrev xmlns:xlink="http://www.w3.org/1999/xlink" xlink:title="preceding data are handwritten" xlink:type="simple">h</abbrev>]1965[<abbrev xmlns:xlink="http://www.w3.org/1999/xlink" xlink:title="preceding data are printed" xlink:type="simple">p</abbrev>] / T. Shirôzu [<abbrev xmlns:xlink="http://www.w3.org/1999/xlink" xlink:title="preceding data are printed" xlink:type="simple">p</abbrev>, <abbrev xmlns:xlink="http://www.w3.org/1999/xlink" xlink:title="white label" xlink:type="simple">w</abbrev>] // <italic><tp:taxon-name><tp:taxon-name-part taxon-name-part-type="genus">Phyllobrotica</tp:taxon-name-part></tp:taxon-name></italic> / <italic><tp:taxon-name><tp:taxon-name-part taxon-name-part-type="species">shirozui</tp:taxon-name-part></tp:taxon-name></italic> / Kimoto, n. sp, [<abbrev xmlns:xlink="http://www.w3.org/1999/xlink" xlink:title="preceding data are handwritten" xlink:type="simple">h</abbrev>, <abbrev xmlns:xlink="http://www.w3.org/1999/xlink" xlink:title="white label" xlink:type="simple">w</abbrev>] // PARATYPE [<abbrev xmlns:xlink="http://www.w3.org/1999/xlink" xlink:title="preceding data are printed" xlink:type="simple">p</abbrev>, <abbrev xmlns:xlink="http://www.w3.org/1999/xlink" xlink:title="blue label" xlink:type="simple">b</abbrev>]”; 1♂ (<named-content xmlns:xlink="http://www.w3.org/1999/xlink" content-type="dwc:institutional_code" xlink:type="simple">KMNH</named-content>), same but with “PARATOPOTYPE [<abbrev xmlns:xlink="http://www.w3.org/1999/xlink" xlink:title="preceding data are printed" xlink:type="simple">p</abbrev>, <abbrev xmlns:xlink="http://www.w3.org/1999/xlink" xlink:title="blue label" xlink:type="simple">b</abbrev>]”; 1♀ (<named-content xmlns:xlink="http://www.w3.org/1999/xlink" content-type="dwc:institutional_code" xlink:type="simple">KMNH</named-content>): “(Taiwan) / Sungkang / Nantou Hsien [<abbrev xmlns:xlink="http://www.w3.org/1999/xlink" xlink:title="preceding data are printed" xlink:type="simple">p</abbrev>, <abbrev xmlns:xlink="http://www.w3.org/1999/xlink" xlink:title="white label" xlink:type="simple">w</abbrev>] // 29[<abbrev xmlns:xlink="http://www.w3.org/1999/xlink" xlink:title="preceding data are handwritten" xlink:type="simple">h</abbrev>]. vi. 1965[<abbrev xmlns:xlink="http://www.w3.org/1999/xlink" xlink:title="preceding data are printed" xlink:type="simple">p</abbrev>] <!--PageBreak-->/ T. Yamasaki [<abbrev xmlns:xlink="http://www.w3.org/1999/xlink" xlink:title="preceding data are printed" xlink:type="simple">p</abbrev>, <abbrev xmlns:xlink="http://www.w3.org/1999/xlink" xlink:title="white label" xlink:type="simple">w</abbrev>] // Japan-U. S. / Co-op. Sci. / Programme [<abbrev xmlns:xlink="http://www.w3.org/1999/xlink" xlink:title="preceding data are printed" xlink:type="simple">p</abbrev>, <abbrev xmlns:xlink="http://www.w3.org/1999/xlink" xlink:title="yellow label" xlink:type="simple">y</abbrev>] // <italic><tp:taxon-name><tp:taxon-name-part taxon-name-part-type="genus">Phyllobrotica</tp:taxon-name-part></tp:taxon-name></italic> / <italic><tp:taxon-name><tp:taxon-name-part taxon-name-part-type="species">shirozui</tp:taxon-name-part></tp:taxon-name></italic> / Kimoto, n. sp, [<abbrev xmlns:xlink="http://www.w3.org/1999/xlink" xlink:title="preceding data are handwritten" xlink:type="simple">h</abbrev>, <abbrev xmlns:xlink="http://www.w3.org/1999/xlink" xlink:title="white label" xlink:type="simple">w</abbrev>] // PARATYPE [<abbrev xmlns:xlink="http://www.w3.org/1999/xlink" xlink:title="preceding data are printed" xlink:type="simple">p</abbrev>, <abbrev xmlns:xlink="http://www.w3.org/1999/xlink" xlink:title="blue label" xlink:type="simple">b</abbrev>]”; 1♀ (<named-content xmlns:xlink="http://www.w3.org/1999/xlink" content-type="dwc:institutional_code" xlink:type="simple">KMNH</named-content>): “(Taiwan) / Sungkang, 2000m / --Tsifeng, 2300m / Nantou Hsien [<abbrev xmlns:xlink="http://www.w3.org/1999/xlink" xlink:title="preceding data are printed" xlink:type="simple">p</abbrev>, <abbrev xmlns:xlink="http://www.w3.org/1999/xlink" xlink:title="white label" xlink:type="simple">w</abbrev>] // 29[<abbrev xmlns:xlink="http://www.w3.org/1999/xlink" xlink:title="preceding data are handwritten" xlink:type="simple">h</abbrev>]. vi. 1965[<abbrev xmlns:xlink="http://www.w3.org/1999/xlink" xlink:title="preceding data are printed" xlink:type="simple">p</abbrev>] / S. Kimoto [<abbrev xmlns:xlink="http://www.w3.org/1999/xlink" xlink:title="preceding data are printed" xlink:type="simple">p</abbrev>, <abbrev xmlns:xlink="http://www.w3.org/1999/xlink" xlink:title="white label" xlink:type="simple">w</abbrev>] // Japan-U. S. / Co-op. Sci. / Programme [<abbrev xmlns:xlink="http://www.w3.org/1999/xlink" xlink:title="preceding data are printed" xlink:type="simple">p</abbrev>, <abbrev xmlns:xlink="http://www.w3.org/1999/xlink" xlink:title="yellow label" xlink:type="simple">y</abbrev>] // <italic><tp:taxon-name><tp:taxon-name-part taxon-name-part-type="genus">Phyllobrotica</tp:taxon-name-part></tp:taxon-name></italic> / <italic><tp:taxon-name><tp:taxon-name-part taxon-name-part-type="species">shirozui</tp:taxon-name-part></tp:taxon-name></italic> / Kimoto, n. sp, [<abbrev xmlns:xlink="http://www.w3.org/1999/xlink" xlink:title="preceding data are handwritten" xlink:type="simple">h</abbrev>, <abbrev xmlns:xlink="http://www.w3.org/1999/xlink" xlink:title="white label" xlink:type="simple">w</abbrev>] // PARATYPE [<abbrev xmlns:xlink="http://www.w3.org/1999/xlink" xlink:title="preceding data are printed" xlink:type="simple">p</abbrev>, <abbrev xmlns:xlink="http://www.w3.org/1999/xlink" xlink:title="blue label" xlink:type="simple">b</abbrev>]”.</p></tp:treatment-sec><tp:treatment-sec sec-type="Additional specimens examined"><title>Additional specimens examined</title><p>(n = 247). <bold>TAIWAN. Chiayi</bold>: 1♂, Fenchihu, 25.V.2013, leg. W.-C. Liao (<named-content xmlns:xlink="http://www.w3.org/1999/xlink" content-type="dwc:institutional_code" xlink:type="simple">TARI</named-content>); 2♂♂, Laichitashan, 19.III.2009, leg. H. Lee (<named-content xmlns:xlink="http://www.w3.org/1999/xlink" content-type="dwc:institutional_code" xlink:type="simple">TARI</named-content>); <bold>Hualien</bold>: 1♂, 1♀, Tayuling, 9–16.VI.1980, leg. K. S. Lin &amp; B. H. Chen (<named-content xmlns:xlink="http://www.w3.org/1999/xlink" content-type="dwc:institutional_code" xlink:type="simple">TARI</named-content>); <bold>Hsinchu</bold>: 2♂♂, 3♀♀, Kuanwu, 1.V.2010, leg. M.-H. Tsou (<named-content xmlns:xlink="http://www.w3.org/1999/xlink" content-type="dwc:institutional_code" xlink:type="simple">TARI</named-content>); <bold>Kaoshiung</bold>: 1♂, 1♀, Chungchihkuan, 17.IV.2012, leg. L.-P. Hsu (<named-content xmlns:xlink="http://www.w3.org/1999/xlink" content-type="dwc:institutional_code" xlink:type="simple">TARI</named-content>); 2♂♂, 4♀♀, Erhchituan, 8.III.2013, leg. B.-X. Guo (<named-content xmlns:xlink="http://www.w3.org/1999/xlink" content-type="dwc:institutional_code" xlink:type="simple">TARI</named-content>); 1♂, Shanping, 22.III.2014, leg. W.-C. Liao (<named-content xmlns:xlink="http://www.w3.org/1999/xlink" content-type="dwc:institutional_code" xlink:type="simple">TARI</named-content>); 5♂♂, 4♀♀, Shihshan logging trail, 24.III.2009, leg. M.-H. Tsou (<named-content xmlns:xlink="http://www.w3.org/1999/xlink" content-type="dwc:institutional_code" xlink:type="simple">TARI</named-content>); 3♂♂, 3♀♀, same data, S.-F. Yu leg. (<abbrev xmlns:xlink="http://www.w3.org/1999/xlink" content-type="institution" xlink:title="Jan Bezděk collection, Brno, Czech Republic" xlink:type="simple">JBCB</abbrev>); 13♂♂, 9♀♀, Tengchih, 2–5.VI.2008, leg. C.-F. Lee (<named-content xmlns:xlink="http://www.w3.org/1999/xlink" content-type="dwc:institutional_code" xlink:type="simple">TARI</named-content>); 1♂, 2♀♀, Tona logging trail, 12.III.2013, leg. B.-X. Guo (<named-content xmlns:xlink="http://www.w3.org/1999/xlink" content-type="dwc:institutional_code" xlink:type="simple">TARI</named-content>); <bold>Nantou</bold>: 1♀, Fenghuanshan, 9.III.2014, leg. J.-C. Chen (<named-content xmlns:xlink="http://www.w3.org/1999/xlink" content-type="dwc:institutional_code" xlink:type="simple">TARI</named-content>); 1♂, 1♀, Meifeng, 10.V.1979, leg. K. C. Chou (<named-content xmlns:xlink="http://www.w3.org/1999/xlink" content-type="dwc:institutional_code" xlink:type="simple">TARI</named-content>); 2♀♀, same locality, 17–22.VI.1979 (<named-content xmlns:xlink="http://www.w3.org/1999/xlink" content-type="dwc:institutional_code" xlink:type="simple">TARI</named-content>); 1♂, 1♀, same locality, 20–22.VI.1979, leg. K. S. Lin &amp; B. H. Chen (<named-content xmlns:xlink="http://www.w3.org/1999/xlink" content-type="dwc:institutional_code" xlink:type="simple">TARI</named-content>); 1♀, same locality, 22–29.VI.1979 (<named-content xmlns:xlink="http://www.w3.org/1999/xlink" content-type="dwc:institutional_code" xlink:type="simple">TARI</named-content>); 1♀, same locality, 27–29.VI.1979, leg. K. S. Lin &amp; L. Y. Chou (<named-content xmlns:xlink="http://www.w3.org/1999/xlink" content-type="dwc:institutional_code" xlink:type="simple">TARI</named-content>); 1♀, same locality, 2–4.VI.1980, leg. L. Y. Chou &amp; C. C. Chen (<named-content xmlns:xlink="http://www.w3.org/1999/xlink" content-type="dwc:institutional_code" xlink:type="simple">TARI</named-content>); 1♂, 2♀♀, same locality, 8.VI.1980, leg. K. S. Lin &amp; B. H. Chen (<named-content xmlns:xlink="http://www.w3.org/1999/xlink" content-type="dwc:institutional_code" xlink:type="simple">TARI</named-content>); 37♂♂, 43♀♀, same locality, 7–9.V.1981, leg. K. S. Lin &amp; S. C. Lin (<named-content xmlns:xlink="http://www.w3.org/1999/xlink" content-type="dwc:institutional_code" xlink:type="simple">TARI</named-content>); 6♂♂, 7♀♀, same locality, 24–26.VI.1981, leg. K. S. Lin &amp; W. S. Tang (<named-content xmlns:xlink="http://www.w3.org/1999/xlink" content-type="dwc:institutional_code" xlink:type="simple">TARI</named-content>); 4♂♂, 11♀♀, same locality, 22.V.1982, leg. L. Y. Chou (<named-content xmlns:xlink="http://www.w3.org/1999/xlink" content-type="dwc:institutional_code" xlink:type="simple">TARI</named-content>); 4♀♀, same locality, 15.VII.1982, leg. S. C. Lin &amp; C. N. Lin (<named-content xmlns:xlink="http://www.w3.org/1999/xlink" content-type="dwc:institutional_code" xlink:type="simple">TARI</named-content>); 7♂♂, 6♀♀, same locality, 19–21.IV.1983, leg. K. C. Chou &amp; S. P. Huang; 2♂♂, 1♀, same locality, 8–11.V.1984, leg. K. C. Chou &amp; C. C. Pan (<named-content xmlns:xlink="http://www.w3.org/1999/xlink" content-type="dwc:institutional_code" xlink:type="simple">TARI</named-content>); 2♀♀, Tatachia, 9.VI.2009, leg. C.-F. Lee (<named-content xmlns:xlink="http://www.w3.org/1999/xlink" content-type="dwc:institutional_code" xlink:type="simple">TARI</named-content>); 3♂♂, 6♀♀, Tunyuan, 27.IV.2014, leg. M.-H. Tsou (<named-content xmlns:xlink="http://www.w3.org/1999/xlink" content-type="dwc:institutional_code" xlink:type="simple">TARI</named-content>); <bold>Pingtung</bold>: 7♂♂, 4♀♀, Lilungshan, 8.III.2014, leg. J.-C. Chen (<named-content xmlns:xlink="http://www.w3.org/1999/xlink" content-type="dwc:institutional_code" xlink:type="simple">TARI</named-content>); 1♂, Peitawushan, 17.II.2010, leg. S.-F. Yu (<named-content xmlns:xlink="http://www.w3.org/1999/xlink" content-type="dwc:institutional_code" xlink:type="simple">TARI</named-content>); 2♂♂, same locality, 8.IV.2013, leg. Y.-T. Chung (<named-content xmlns:xlink="http://www.w3.org/1999/xlink" content-type="dwc:institutional_code" xlink:type="simple">TARI</named-content>); 6♂♂, 1♀, same locality, 19.II.2014, leg. Y.-T. Chung (<named-content xmlns:xlink="http://www.w3.org/1999/xlink" content-type="dwc:institutional_code" xlink:type="simple">TARI</named-content>); 3♂♂, 2♀♀, same locality, 22.IV.2014, leg. Y.-T. Chung (<named-content xmlns:xlink="http://www.w3.org/1999/xlink" content-type="dwc:institutional_code" xlink:type="simple">TARI</named-content>); 1♂, 1♀, same locality, 8.V.2014, leg. Y.-T. Chung (<named-content xmlns:xlink="http://www.w3.org/1999/xlink" content-type="dwc:institutional_code" xlink:type="simple">TARI</named-content>); 1♀, Tahanshan, 6.IV.2013, leg. W.-C. Liao (<named-content xmlns:xlink="http://www.w3.org/1999/xlink" content-type="dwc:institutional_code" xlink:type="simple">TARI</named-content>); <bold>Taichung</bold>: 2♀♀, Anmashan, 7.VI.2010, leg. C.-F. Lee (<named-content xmlns:xlink="http://www.w3.org/1999/xlink" content-type="dwc:institutional_code" xlink:type="simple">TARI</named-content>); 1♀, Wuling, 27–29.VI.1979, leg. K. S. Lin &amp; L. Y. Chou (<named-content xmlns:xlink="http://www.w3.org/1999/xlink" content-type="dwc:institutional_code" xlink:type="simple">TARI</named-content>); <bold>Tainan</bold>: 1♂, Meiling, 24.III.2011, leg. U. Ong (<named-content xmlns:xlink="http://www.w3.org/1999/xlink" content-type="dwc:institutional_code" xlink:type="simple">TARI</named-content>); <bold>Taitung</bold>: 1♂, Liyuan, 29.III.2011, leg. C.-F. Lee (<named-content xmlns:xlink="http://www.w3.org/1999/xlink" content-type="dwc:institutional_code" xlink:type="simple">TARI</named-content>).</p></tp:treatment-sec><tp:treatment-sec sec-type="Diagnosis"><title>Diagnosis.</title><p>Although <italic><tp:taxon-name><tp:taxon-name-part taxon-name-part-type="genus">Haplosomoides</tp:taxon-name-part> <tp:taxon-name-part taxon-name-part-type="species">shirozui</tp:taxon-name-part></tp:taxon-name></italic> resembles <italic><tp:taxon-name><tp:taxon-name-part taxon-name-part-type="genus">Haplosomoides</tp:taxon-name-part> <tp:taxon-name-part taxon-name-part-type="species">changi</tp:taxon-name-part></tp:taxon-name></italic> Lee, Bezděk &amp; Staines, 2011 with the similarly peculiar shaped penis and absence of longitudinal ridge on the elytron, it can be easily recognized by its metallic blue elytra (pale in <italic><tp:taxon-name><tp:taxon-name-part taxon-name-part-type="genus">Haplosomoides</tp:taxon-name-part> <tp:taxon-name-part taxon-name-part-type="species">changi</tp:taxon-name-part></tp:taxon-name></italic>, see <xref ref-type="bibr" rid="B13">Lee et al 2011</xref>).</p></tp:treatment-sec><tp:treatment-sec sec-type="Males"><title>Males.</title><p>Length 4.1–5.1 mm, width 1.4–1.7 mm. Color yellowish-brown (Figs <xref ref-type="fig" rid="F6">30–32</xref>); antenna blackish-brown, three or four basal antennomeres paler; elytron metallically blue; metathoracic and abdominal ventrites black. Eyes extremely small, distance between eyes 3.7 times wider than diameter of eye. Antenna (Fig. <xref ref-type="fig" rid="F7">33</xref>) filiform and <!--PageBreak-->long, 0.9 times as long as body size, ratio of length of antennomeres III to XI about 1.0 : 1.3 : 1.3 : 1.2 : 1.2 : 1.2 : 1.0 : 1.0 : 1.3; ratio of length to width from antennomere III to XI about 2.6 : 3.3 : 3.4 : 3.2 : 3.3 : 3.1 : 2.8 : 2.7 : 3.9. Pronotum quadrilateral; 1.33–1.47 times wider than long; widened anteriorly; disc moderately depressed behind middle. Elytra elongate, 2.17–2.23 times longer than wide; parallel-sided. First tarsomeres normal. Abdominal ventrites without modification, ventrite V with apical margin truncate. Penis (Figs <xref ref-type="fig" rid="F7">35</xref>, <xref ref-type="fig" rid="F7">36</xref>) abruptly widened at middle, apex pointed, with median and wide groove from near apex to middle, central area membranous; ventral surface with longitudinal ridges close to lateral margin from apex to middle; moderately curved from lateral view.</p><fig id="F6" position="float" orientation="portrait"><label>Figures 30–32.</label><caption><p>Habitus of <italic><tp:taxon-name><tp:taxon-name-part taxon-name-part-type="genus">Haplosomoides</tp:taxon-name-part> <tp:taxon-name-part taxon-name-part-type="species">shirozui</tp:taxon-name-part></tp:taxon-name></italic>, male. <bold>30</bold> Dorsal view <bold>31</bold> Ventral view <bold>32</bold> Lateral view.</p></caption><graphic xmlns:xlink="http://www.w3.org/1999/xlink" xlink:href="zookeys-547-075-g006.jpg" position="float" orientation="portrait" xlink:type="simple" id="oo_70143.jpg"/></fig><fig id="F7" position="float" orientation="portrait"><label>Figures 33–39.</label><caption><p><italic><tp:taxon-name><tp:taxon-name-part taxon-name-part-type="genus">Haplosomoides</tp:taxon-name-part> <tp:taxon-name-part taxon-name-part-type="species">shirozui</tp:taxon-name-part></tp:taxon-name></italic>. <bold>33</bold> Antenna male <bold>34</bold> Antenna, female <bold>35</bold> Penis, dorsal view <bold>36</bold> Penis, lateral view <bold>37</bold> Gonocoxae <bold>38</bold> Ventrite VIII <bold>39</bold> Spermatheca.</p></caption><graphic xmlns:xlink="http://www.w3.org/1999/xlink" xlink:href="zookeys-547-075-g007.jpg" position="float" orientation="portrait" xlink:type="simple" id="oo_70144.jpg"/></fig></tp:treatment-sec><tp:treatment-sec sec-type="Females"><title>Females.</title><p>Length 5.7–5.9 mm, width 2.0–2.2 mm. Similar to male; ratio of length of antennomeres III to XI about 1.0 : 1.3 : 1.2 : 1.1 : 1.1 : 1.1 : 0.9 : 0.9 : 1.2; ratio of length to width from antennomere III to XI about 2.9 : 3.8 : 3.4 : 3.3 : 3.3 : 3.2 : 2.7 : 2.8 : 3.9 (Fig. <xref ref-type="fig" rid="F7">34</xref>). Apical margin of ventrite V widely rounded. Gonocoxae (Fig. <xref ref-type="fig" rid="F7">37</xref>) slender, extremely close to each other from apex to apical 1/4, each gonocoxa with seven to eight setae from apical 1/6 to apex; basally combined from base to apical 1/4. Ventrite VIII (Fig. <xref ref-type="fig" rid="F7">38</xref>) with lateral and apical margin strongly sclerotized; apical margin emarginate, with several long setae along lateral margins, and one cluster of short setae at antero-lateral angles. Spermathecal receptaculum (Fig. <xref ref-type="fig" rid="F7">39</xref>) as wide as pump; pump hardly separated from rectptaculum, moderately curved; sclerotized spermathecal duct slender and extremely long.</p></tp:treatment-sec><tp:treatment-sec sec-type="Distribution"><title>Distribution.</title><p>Endemic to Taiwan. Although not as widespread as <italic><tp:taxon-name><tp:taxon-name-part taxon-name-part-type="genus">Jolibrotica</tp:taxon-name-part> <tp:taxon-name-part taxon-name-part-type="species">sauteri</tp:taxon-name-part></tp:taxon-name></italic>, it is abundant locally in mountains at elevations between 1000 and 2500 m, extending north to Hsinchu County.</p><!--PageBreak--></tp:treatment-sec><tp:treatment-sec sec-type="Host plant"><title>Host plant.</title><p><italic><tp:taxon-name><tp:taxon-name-part taxon-name-part-type="genus">Clerodendrum</tp:taxon-name-part> <tp:taxon-name-part taxon-name-part-type="species">trichotomum</tp:taxon-name-part></tp:taxon-name></italic> Thunb (<tp:taxon-name><tp:taxon-name-part taxon-name-part-type="family">Verbenaceae</tp:taxon-name-part></tp:taxon-name>).</p></tp:treatment-sec><tp:treatment-sec sec-type="Discussion"><title>Discussion.</title><p><italic><tp:taxon-name><tp:taxon-name-part taxon-name-part-type="genus">Phyllobrotica</tp:taxon-name-part> <tp:taxon-name-part taxon-name-part-type="species">shirozui</tp:taxon-name-part></tp:taxon-name></italic> is transferred to <italic><tp:taxon-name><tp:taxon-name-part taxon-name-part-type="genus">Haplosomoides</tp:taxon-name-part></tp:taxon-name></italic> based on male abdomen simple (strongly modified in <italic><tp:taxon-name><tp:taxon-name-part taxon-name-part-type="genus">Phyllobrotica</tp:taxon-name-part></tp:taxon-name></italic>), pronotum with wide transverse depression in posterior half (pronotum regularly convex in <italic><tp:taxon-name><tp:taxon-name-part taxon-name-part-type="genus">Phyllobrotica</tp:taxon-name-part></tp:taxon-name></italic>) and elytral <!--PageBreak-->epipleura present (absent in <italic><tp:taxon-name><tp:taxon-name-part taxon-name-part-type="genus">Phyllobrotica</tp:taxon-name-part></tp:taxon-name></italic>). <italic><tp:taxon-name><tp:taxon-name-part taxon-name-part-type="genus">Haplosomoides</tp:taxon-name-part> <tp:taxon-name-part taxon-name-part-type="species">shirozui</tp:taxon-name-part></tp:taxon-name></italic> belongs to <italic><tp:taxon-name><tp:taxon-name-part taxon-name-part-type="genus">Haplosomoides</tp:taxon-name-part> <tp:taxon-name-part taxon-name-part-type="species">annamita</tp:taxon-name-part></tp:taxon-name></italic> species group as defined by <xref ref-type="bibr" rid="B13">Lee et al (2011)</xref> and in the structure of aedeagus it is very close to <italic><tp:taxon-name><tp:taxon-name-part taxon-name-part-type="genus">Haplosomoides</tp:taxon-name-part> <tp:taxon-name-part taxon-name-part-type="species">changi</tp:taxon-name-part></tp:taxon-name></italic> Lee, Bezděk &amp; Staines, 2011.</p></tp:treatment-sec><ref-list><ref id="B17"><mixed-citation xmlns:xlink="http://www.w3.org/1999/xlink" xlink:type="simple"><person-group><name name-style="western"><surname>Wilcox</surname><given-names>JA</given-names></name></person-group> (<year>1973</year>) <article-title><tp:taxon-name><tp:taxon-name-part taxon-name-part-type="family">Chrysomelidae</tp:taxon-name-part></tp:taxon-name>: <tp:taxon-name><tp:taxon-name-part taxon-name-part-type="subfamily">Galerucinae</tp:taxon-name-part></tp:taxon-name> (<tp:taxon-name><tp:taxon-name-part taxon-name-part-type="tribe">Luperini</tp:taxon-name-part></tp:taxon-name>: <tp:taxon-name><tp:taxon-name-part taxon-name-part-type="above-genus">Luperina</tp:taxon-name-part></tp:taxon-name>).</article-title> In: <person-group><name name-style="western"><surname>Wilcox</surname><given-names>JA</given-names></name></person-group> (<role>Ed.</role>) <source>Coleopterorum Catalogus Supplementa</source>. <volume>Pars 78</volume>(<issue>3</issue>). <publisher-name>W. Junk</publisher-name>, <publisher-loc>’s Gravenhage</publisher-loc>, <fpage>433</fpage>–<lpage>664</lpage>.</mixed-citation></ref><ref id="B9"><mixed-citation xmlns:xlink="http://www.w3.org/1999/xlink" xlink:type="simple"><person-group><name name-style="western"><surname>Kimoto</surname><given-names>S</given-names></name></person-group> (<year>1989</year>) <article-title>The Taiwanese <tp:taxon-name><tp:taxon-name-part taxon-name-part-type="family">Chrysomelidae</tp:taxon-name-part></tp:taxon-name> (<tp:taxon-name><tp:taxon-name-part taxon-name-part-type="class">Insecta</tp:taxon-name-part></tp:taxon-name>: <tp:taxon-name><tp:taxon-name-part taxon-name-part-type="order">Coleoptera</tp:taxon-name-part></tp:taxon-name>) collected by Dr. Kintaro Baba, on the occasion of his entomological survey in 1983 and 1986.</article-title> <source>Kurume University Journal</source> <volume>38</volume>: <fpage>237</fpage>–<lpage>272</lpage>. </mixed-citation></ref><ref id="B10"><mixed-citation xmlns:xlink="http://www.w3.org/1999/xlink" xlink:type="simple"><person-group><name name-style="western"><surname>Kimoto</surname><given-names>S</given-names></name></person-group> (<year>1991</year>) <article-title>The Taiwanese <tp:taxon-name><tp:taxon-name-part taxon-name-part-type="family">Chrysomelidae</tp:taxon-name-part></tp:taxon-name> (<tp:taxon-name><tp:taxon-name-part taxon-name-part-type="class">Insecta</tp:taxon-name-part></tp:taxon-name>: <tp:taxon-name><tp:taxon-name-part taxon-name-part-type="order">Coleoptera</tp:taxon-name-part></tp:taxon-name>) collected by Dr. Kintaro Baba, on the occasion of his entomological survey in 1987, 1988 and 1989.</article-title> <source>Kurume University Journal</source> <volume>40</volume>: <fpage>1</fpage>–<lpage>27</lpage>. </mixed-citation></ref><ref id="B15"><mixed-citation xmlns:xlink="http://www.w3.org/1999/xlink" xlink:type="simple"><person-group><name name-style="western"><surname>Takizawa</surname><given-names>H</given-names></name><name name-style="western"><surname>Nakamura</surname><given-names>S</given-names></name><name name-style="western"><surname>Kojima</surname><given-names>K</given-names></name></person-group> (<year>1995</year>) <article-title>The Taiwanese chrysomelid beetles preserved in Hiwa Museum for Natural History (<tp:taxon-name><tp:taxon-name-part taxon-name-part-type="order">Coleoptera</tp:taxon-name-part></tp:taxon-name>: <tp:taxon-name><tp:taxon-name-part taxon-name-part-type="order">Coleoptera</tp:taxon-name-part></tp:taxon-name>).</article-title> <source>Miscellaneous Reports of the Hiwa Museum for Natural History</source> <volume>33</volume>: <fpage>1</fpage>–<lpage>16</lpage>. [In Japanese] </mixed-citation></ref><ref id="B11"><mixed-citation xmlns:xlink="http://www.w3.org/1999/xlink" xlink:type="simple"><person-group><name name-style="western"><surname>Kimoto</surname><given-names>S</given-names></name><name name-style="western"><surname>Chu</surname><given-names>Y-I</given-names></name></person-group> (<year>1996</year>) <article-title>Systematic catalog of <tp:taxon-name><tp:taxon-name-part taxon-name-part-type="family">Chrysomelidae</tp:taxon-name-part></tp:taxon-name> of Taiwan (<tp:taxon-name><tp:taxon-name-part taxon-name-part-type="class">Insecta</tp:taxon-name-part></tp:taxon-name>: <tp:taxon-name><tp:taxon-name-part taxon-name-part-type="order">Coleoptera</tp:taxon-name-part></tp:taxon-name>).</article-title> <source>Bulletin of the Institute of Comparative Studies of International Cultures and Societies</source> <volume>16</volume>: <fpage>1</fpage>–<lpage>152</lpage>. </mixed-citation></ref><ref id="B12"><mixed-citation xmlns:xlink="http://www.w3.org/1999/xlink" xlink:type="simple"><person-group><name name-style="western"><surname>Kimoto</surname><given-names>S</given-names></name><name name-style="western"><surname>Takizawa</surname><given-names>H</given-names></name></person-group> (<year>1997</year>) <source>Leaf beetles (<tp:taxon-name><tp:taxon-name-part taxon-name-part-type="family">Chrysomelidae</tp:taxon-name-part></tp:taxon-name>) of Taiwan.</source> <publisher-name>Tokai University Press</publisher-name>, <publisher-loc>Tokyo</publisher-loc>, <size units="page">581 pp</size>. </mixed-citation></ref><ref id="B1"><mixed-citation xmlns:xlink="http://www.w3.org/1999/xlink" xlink:type="simple"><person-group><name name-style="western"><surname>Beenen</surname><given-names>R</given-names></name></person-group> (<year>2010</year>) <article-title><tp:taxon-name><tp:taxon-name-part taxon-name-part-type="subfamily">Galerucinae</tp:taxon-name-part></tp:taxon-name>.</article-title> In: <person-group><name name-style="western"><surname>Löbl</surname><given-names>I</given-names></name><name name-style="western"><surname>Smetana</surname><given-names>A</given-names></name></person-group> (<role>Eds</role>) <source>Catalogue of Palaearctic <tp:taxon-name><tp:taxon-name-part taxon-name-part-type="order">Coleoptera</tp:taxon-name-part></tp:taxon-name>. Volume 6. <tp:taxon-name><tp:taxon-name-part taxon-name-part-type="superfamily">Chrysomeloidea</tp:taxon-name-part></tp:taxon-name></source>. <publisher-name>Apollo Books</publisher-name>, <publisher-loc>Stenstrup</publisher-loc>, <fpage>443</fpage>–<lpage>491</lpage>. </mixed-citation></ref><ref id="B13"><mixed-citation xmlns:xlink="http://www.w3.org/1999/xlink" xlink:type="simple"><person-group><name name-style="western"><surname>Lee</surname><given-names>Ch-F</given-names></name><name name-style="western"><surname>Bezděk</surname><given-names>J</given-names></name><name name-style="western"><surname>Staines</surname><given-names>CL</given-names></name></person-group> (<year>2011</year>) <article-title>A review of the genus <tp:taxon-name><tp:taxon-name-part taxon-name-part-type="genus">Haplosomoides</tp:taxon-name-part></tp:taxon-name> Duvivier, 1890 in Taiwan and Japan (<tp:taxon-name><tp:taxon-name-part taxon-name-part-type="order">Coleoptera</tp:taxon-name-part></tp:taxon-name>: <tp:taxon-name><tp:taxon-name-part taxon-name-part-type="family">Chrysomelidae</tp:taxon-name-part></tp:taxon-name>: <tp:taxon-name><tp:taxon-name-part taxon-name-part-type="subfamily">Galerucinae</tp:taxon-name-part></tp:taxon-name>).</article-title> <source>Zoological Studies</source> <volume>50</volume>: <fpage>118</fpage>–<lpage>138</lpage>. </mixed-citation></ref></ref-list></tp:taxon-treatment>
